# Supplementary material for: Replication-competent SIVcpz CRISPR screen identifies barriers to successful cross-species transmission
Source: J Virol. 2026 May 7;100(6):e00314-26. doi: 10.1128/jvi.00314-26 (PMC13288819; doi:10.1128/jvi.00314-26)
Supplement: Table S1 — MAGeCK scores. [file jvi.00314-26-s0002.xlsx]

## Sheet: Sheet1
Table S1: MAGeCK scores and other parameters
6 d p.i	Mageckscore	pvalue	pos|rank	pos|goodsgrna	log2FoldChange	12 d p.i	Mageckscore	pvalue	pos|rank	pos|goodsgrna	log2FoldChange	18 d p.i	Mageckscore	pvalue	pos|rank	pos|goodsgrna	log2FoldChange	24 d p.i.	Mageckscore	pvalue	pos|rank	pos|goodsgrna	log2FoldChange
IFITM2	0.00097815	0.0012651	1	1	0.064521	IFITM2	0.00097815	0.0013346	1	1	0.33015	IFITM2	0.018476	0.047375	29	2	0.75222	IFITM2	0.024263	0.061117	38	3	1.1411
PCED1B	0.0029325	0.0030809	2	1	0.27806	PCED1B	0.0029325	0.0031504	2	1	0.69708	PCED1B	0.0029325	0.0078933	6	1	0.5307	PCED1B	0.012666	0.033156	21	1	0.47864
SGOL2	0.53519	0.53346	277	0	0.27185	SGOL2	0.0048844	0.0047876	3	1	0.81803	SGOL2	0.00097815	0.0027336	1	2	1.2751	SGOL2	0.00097815	0.0027336	2	2	1.6148
AXIN1	0.0087804	0.008945	5	1	0.52323	AXIN1	0.0068337	0.0069308	4	1	1.3472	AXIN1	0.0048844	0.012964	12	2	1.9164	AXIN1	0.010725	0.027976	18	2	1.7767
CEACAM3	0.0048844	0.0047181	3	1	0.53032	CEACAM3	0.0087804	0.0089947	5	1	1.086	CEACAM3	0.0087804	0.023432	17	2	0.97205	CEACAM3	0.018476	0.047375	30	2	0.99679
NFKBIA	0.0068337	0.0068713	4	1	-0.14425	NFKBIA	0.010725	0.010751	6	1	-0.13051	NFKBIA	0.0068337	0.018193	13	1	-0.45959	NFKBIA	0.014605	0.037839	23	1	-0.53434
MEFV	0.010725	0.010711	6	1	0.065886	MEFV	0.012666	0.012765	7	1	0.44408	MEFV	0.012666	0.033156	20	2	0.8639	MEFV	0.020408	0.052256	32	2	0.95707
FCGR3A	0.012666	0.012735	7	1	0.24269	FCGR3A	0.014605	0.014442	8	1	0.51296	FCGR3A	0.020408	0.052256	33	1	-0.531	FCGR3A	0.043388	0.10515	55	1	0.15591
SUMO1	0.016542	0.016317	9	1	0.16718	SUMO1	0.016542	0.016347	9	1	0.88384	SUMO1	0.014838	0.038514	24	2	2.3536	SUMO1	0.013808	0.035825	22	2	2.8625
GRN	0.020408	0.020425	11	1	0.78994	GRN	0.018476	0.018302	10	1	1.789	GRN	0.0045495	0.01212	11	2	2.7535	GRN	0.0045495	0.01212	8	2	3.412
DHX9	0.022336	0.022191	12	1	-0.24862	DHX9	0.020408	0.020445	11	1	-0.21706	DHX9	0.016542	0.042632	27	1	0.15321	DHX9	0.026187	0.065523	40	1	-0.21919
IRF7	0.018476	0.018282	10	1	0.25961	IRF7	0.022336	0.022211	12	1	0.69054	IRF7	0.031943	0.078253	41	2	1.5859	IRF7	0.035768	0.087034	49	2	1.8309
FOXP3	0.041487	0.040756	21	0	0.16995	FOXP3	0.024263	0.024027	13	1	0.42938	FOXP3	0.043388	0.10515	55	2	0.89916	FOXP3	0.11559	0.22101	113	2	1.0619
HEXIM1	0.030027	0.029723	15	0	-0.056106	HEXIM1	0.026187	0.025873	14	1	0.28671	HEXIM1	0.039583	0.096232	52	2	0.99459	HEXIM1	0.056626	0.13444	67	2	1.1605
RARRES3	0.026187	0.025863	14	1	0.12128	RARRES3	0.028108	0.027788	15	1	0.20204	RARRES3	0.041487	0.10057	53	1	0.50605	RARRES3	0.075325	0.17056	85	2	1.164
PRAMEF16	0.024263	0.024017	13	1	0.26663	PRAMEF16	0.030027	0.029723	16	1	0.74369	PRAMEF16	0.052856	0.12091	62	2	1.0195	PRAMEF16	0.060386	0.1421	73	2	1.8441
IFIT1	0.031943	0.03138	16	0	0.14246	IFIT1	0.031943	0.03138	17	1	0.70543	IFIT1	0.028108	0.069898	39	2	1.0321	IFIT1	0.033857	0.08242	48	2	1.2471
RNF115	0.052856	0.052544	27	0	0.071725	RNF115	0.033857	0.033106	18	0	-0.25581	RNF115	0.060386	0.13114	70	1	-1.2071	RNF115	0.093775	0.19451	97	1	-1.4792
C2orf16	0.035768	0.03516	18	0	-0.15684	C2orf16	0.035768	0.03516	19	0	-0.39837	C2orf16	0.10654	0.19419	101	1	-0.14735	C2orf16	0.10836	0.21248	107	1	0.39119
LILRA1	0.033857	0.033106	17	0	-0.23436	LILRA1	0.037677	0.036996	20	0	-0.18589	LILRA1	0.093775	0.17744	90	1	0.74814	LILRA1	0.13705	0.24713	127	2	1.2115
CD72	0.080886	0.081051	41	0	0.88525	CD72	0.039583	0.039069	21	0	2.1488	CD72	0.0015839	0.0044105	3	2	3.1851	CD72	0.0061502	0.016377	11	3	3.259
NDUFS5	0.073466	0.07349	38	0	-0.29732	NDUFS5	0.041487	0.040756	22	0	-0.48332	NDUFS5	0.049077	0.11543	59	2	1.3401	NDUFS5	0.052785	0.1259	61	3	2.2486
PSG2	0.043388	0.04278	22	0	0.17934	PSG2	0.043388	0.04278	23	0	0.41794	PSG2	0.066007	0.13923	72	1	0.42881	PSG2	0.069741	0.16207	81	1	0.5416
cdk9	0.039583	0.039069	20	0	0.74161	cdk9	0.045287	0.044924	24	0	1.4056	cdk9	0.035768	0.087034	46	2	1.738	cdk9	0.016542	0.042632	26	3	1.8837
HSPA1A	0.047183	0.046491	24	0	0.53545	HSPA1A	0.049077	0.048476	25	0	1.6572	HSPA1A	0.0038372	0.010215	9	2	2.8373	HSPA1A	0.0038372	0.010215	6	2	3.4325
HMOX1	0.064136	0.063766	33	0	1.0379	HMOX1	0.050968	0.05051	26	0	2.2349	HMOX1	0.0010967	0.0030611	2	3	3.3034	HMOX1	0.0018605	0.0050753	3	3	3.6024
CNP	0.086424	0.086925	44	0	0.433	CNP	0.052856	0.052544	27	0	1.0274	CNP	0.045287	0.1098	57	2	1.6196	CNP	0.017302	0.044527	27	3	1.7055
HspBP1	0.071605	0.071397	37	0	0.39958	HspBP1	0.054743	0.054469	28	0	0.99512	HspBP1	0.080886	0.15974	85	2	1.2731	HspBP1	0.037146	0.090309	50	3	1.2649
EHMT2	0.090105	0.090795	45	0	0.23269	EHMT2	0.056626	0.056553	29	0	0.61927	EHMT2	0.033857	0.08242	43	2	1.3999	EHMT2	0.0068337	0.018193	12	3	1.6187
HSPA14	0.060386	0.060006	31	0	0.12396	HSPA14	0.058507	0.058299	30	0	0.18706	HSPA14	0.12993	0.22426	115	2	0.80954	HSPA14	0.27764	0.4123	205	2	0.78493
IKBKE	0.049077	0.048476	25	0	0.55624	IKBKE	0.060386	0.060006	31	0	1.279	IKBKE	0.053727	0.122	63	2	1.877	IKBKE	0.02807	0.069829	41	2	2.5228
PRDX2	0.10291	0.10432	52	0	-0.094587	PRDX2	0.062262	0.061782	32	0	0.038721	PRDX2	0.079035	0.15704	82	2	1.0746	PRDX2	0.10654	0.21034	106	2	1.7951
NUP98	0.050968	0.05051	26	0	-0.34684	NUP98	0.064136	0.063766	33	0	-0.79498	NUP98	0.075325	0.15186	80	1	-1.2455	NUP98	0.084581	0.18277	92	1	-1.4008
TAGLN2	0.11919	0.11988	61	0	0.15341	TAGLN2	0.066007	0.065642	34	0	0.7097	TAGLN2	0.073466	0.14936	77	2	1.2757	TAGLN2	0.067875	0.15856	79	2	1.9867
NFATC1	0.084581	0.08504	43	0	0.63194	NFATC1	0.067875	0.067457	35	0	1.5788	NFATC1	0.014062	0.036559	21	2	2.36	NFATC1	0.023987	0.060452	37	2	2.5917
TCHHL1	0.16512	0.16554	84	0	-0.2516	TCHHL1	0.069741	0.069253	36	0	-0.41218	TCHHL1	0.030027	0.074066	40	1	-0.92047	TCHHL1	0.022336	0.056721	36	1	-1.6879
SMARCA4	0.067875	0.067457	35	0	0.76957	SMARCA4	0.073466	0.07349	37	0	1.8991	SMARCA4	0.0028207	0.0076254	5	3	2.9835	SMARCA4	0.00072158	0.0020391	1	3	2.8098
TMEM173	0.077181	0.077181	40	0	0.65889	TMEM173	0.075325	0.075207	38	0	1.2654	TMEM173	0.0033099	0.0089252	7	2	2.8779	TMEM173	0.0022631	0.0061965	4	3	3.5467
EIF3F	0.082735	0.083125	42	0	0.40323	EIF3F	0.077181	0.077181	39	0	0.93674	EIF3F	0.095324	0.17948	91	2	1.566	EIF3F	0.053255	0.1268	63	2	2.2512
ZBP1	0.15292	0.15359	78	0	0.087841	ZBP1	0.080886	0.081051	40	0	0.38466	ZBP1	0.15641	0.25779	135	2	0.97993	ZBP1	0.14272	0.25436	130	2	1.6846
GBP4	0.093775	0.094774	46	0	0.42962	GBP4	0.084581	0.08504	41	0	0.77698	GBP4	0.15467	0.25565	134	2	1.0675	GBP4	0.22274	0.34871	174	2	0.86921
ZNF141	0.11198	0.1132	57	0	-0.33106	ZNF141	0.086424	0.086925	42	0	-1.0285	ZNF141	0.13705	0.23326	120	1	-0.89309	ZNF141	0.17204	0.28856	144	1	-0.72552
C1orf162	0.14413	0.14478	73	0	0.57451	C1orf162	0.088266	0.088632	43	0	1.4312	C1orf162	0.058057	0.12814	67	2	1.8489	C1orf162	0.10582	0.20937	105	2	1.8087
SP3	0.054743	0.054469	28	0	0.81712	SP3	0.091941	0.092899	44	0	1.4944	SP3	0.054743	0.12352	65	2	1.7774	SP3	0.066007	0.15442	78	2	1.9916
RAD18	0.069741	0.069253	36	0	-0.17858	RAD18	0.093775	0.094774	45	0	0.74387	RAD18	0.0079828	0.021298	15	2	2.5878	RAD18	0.020202	0.05176	31	2	2.6993
AP1G2	0.63106	0.63016	323	0	0.086791	AP1G2	0.095606	0.09661	46	0	0.77886	AP1G2	0.010725	0.027976	18	1	0.37097	AP1G2	0.0029325	0.0078933	5	1	0.70852
BIRC2	0.056626	0.056553	29	0	0.11346	BIRC2	0.097435	0.098495	47	0	0.065086	BIRC2	0.17031	0.27505	146	1	0.15352	BIRC2	0.2729	0.40704	201	1	-0.34677
SLAMF1	0.14941	0.14978	76	0	-0.0062519	SLAMF1	0.099261	0.10044	48	0	-0.090552	SLAMF1	0.26655	0.3955	203	1	-0.20308	SLAMF1	0.35065	0.49437	249	1	-0.41209
MST1R	0.16338	0.16398	83	0	-0.058657	MST1R	0.10109	0.10245	49	0	-0.02445	MST1R	0.10836	0.19647	102	2	0.98345	MST1R	0.099261	0.20152	100	2	1.341
TFB2M	0.099261	0.10044	50	0	-0.11659	TFB2M	0.10291	0.10432	50	0	0.28133	TFB2M	0.062262	0.13385	71	1	0.50773	TFB2M	0.079035	0.17534	88	2	0.75557
RAB6A	0.13705	0.13766	69	0	-0.27238	RAB6A	0.10473	0.106	51	0	-0.61573	RAB6A	0.20271	0.31616	163	1	-2.2526	RAB6A	0.34624	0.4894	248	1	-2.5007
ZNF679	0.097435	0.098495	48	0	-0.15778	ZNF679	0.10654	0.10788	52	0	-0.76261	ZNF679	0.026187	0.065523	35	1	-0.7616	ZNF679	0.0048844	0.012964	9	1	-0.37147
DLG1	0.11378	0.11472	58	0	-0.2183	DLG1	0.10836	0.10957	53	0	-0.6175	DLG1	0.51373	0.55516	277	1	-1.906	DLG1	0.69713	0.71203	355	1	-1.3901
BANP	0.10654	0.10788	54	0	-0.29796	BANP	0.11017	0.11142	54	0	-0.62688	BANP	0.22439	0.34356	178	1	-0.61404	BANP	0.28078	0.41579	207	1	-0.42016
KRTAP19	0.14236	0.14299	72	0	0.63449	KRTAP19	0.11198	0.1132	55	0	1.5995	KRTAP19	0.034385	0.08378	44	3	1.7777	KRTAP19	0.079595	0.17605	89	2	2.0201
HSPA1B	0.1599	0.16058	81	0	0.10169	HSPA1B	0.11378	0.11472	56	0	0.61916	HSPA1B	0.2161	0.33304	172	2	0.8562	HSPA1B	0.1288	0.23729	123	2	1.7388
AGO2	0.13882	0.1395	70	0	0.40923	AGO2	0.11559	0.1164	57	0	0.85523	AGO2	0.083558	0.16344	86	2	1.643	AGO2	0.12812	0.23629	122	2	1.7576
NUP107	0.12993	0.13077	67	0	0.0020348	NUP107	0.11739	0.11829	58	0	-0.0091236	NUP107	0.29638	0.4293	217	1	0.54442	NUP107	0.34011	0.48266	244	2	0.88653
CXorf27	0.062262	0.061782	32	0	-0.026301	CXorf27	0.11919	0.11988	59	0	-0.33913	CXorf27	0.14236	0.24045	124	2	1.0594	CXorf27	0.1148	0.21995	112	2	1.8727
CHD3	0.11017	0.11142	56	0	-0.10196	CHD3	0.12099	0.12178	60	0	-0.32541	CHD3	0.18918	0.2994	157	1	0.55269	CHD3	0.18064	0.29899	150	1	0.71178
CDKN2A	0.037677	0.036996	19	0	-0.1061	CDKN2A	0.12278	0.12366	61	0	-0.1894	CDKN2A	0.37956	0.47406	239	1	-1.5247	CDKN2A	0.45068	0.55867	281	1	-2.3314
GADD45B	0.20103	0.20075	101	0	0.71442	GADD45B	0.12457	0.1255	62	0	1.2679	GADD45B	0.10291	0.18944	97	2	1.3996	GADD45B	0.18757	0.30747	155	2	1.4466
SUPT4H1	0.1335	0.13419	68	0	0.12642	SUPT4H1	0.12636	0.12706	63	0	-0.14117	SUPT4H1	0.054201	0.12266	64	2	1.8899	SUPT4H1	0.011621	0.030368	19	2	2.9551
PODXL	0.075325	0.075207	39	0	0.47639	PODXL	0.12815	0.12877	64	0	1.2996	PODXL	0.074074	0.15016	79	2	1.6925	PODXL	0.032159	0.078779	47	3	1.9463
SUN1	0.066007	0.065642	34	0	-0.080205	SUN1	0.12993	0.13077	65	0	0.082061	SUN1	0.080156	0.15858	84	2	1.655	SUN1	0.12744	0.2356	121	2	1.7607
FLG	0.12099	0.12178	62	0	-0.2305	FLG	0.13172	0.1324	66	0	-0.61704	FLG	0.16165	0.26409	142	1	-1.2437	FLG	0.12636	0.23425	120	1	-0.63862
PRKCE	0.19596	0.19587	99	0	0.3411	PRKCE	0.1335	0.13419	67	0	0.48219	PRKCE	0.12815	0.22183	113	1	0.7403	PRKCE	0.082735	0.18031	91	2	1.1225
COL4A2	0.14765	0.14794	75	0	0.65113	COL4A2	0.13527	0.13573	68	0	1.5847	COL4A2	0.019061	0.048992	30	3	2.1823	COL4A2	0.039967	0.097026	53	3	2.3977
GADD45G	0.17892	0.17916	90	0	-0.24507	GADD45G	0.13882	0.1395	69	0	-0.33689	GADD45G	0.18577	0.29504	154	1	-0.067557	GADD45G	0.26814	0.40179	197	1	0.56035
SIGLEC7	0.11739	0.11829	60	0	0.30646	SIGLEC7	0.14059	0.1413	70	0	0.46245	SIGLEC7	0.14059	0.23807	123	1	0.11416	SIGLEC7	0.14413	0.25602	131	1	0.1967
TRIM32	0.10836	0.10957	55	0	0.38156	TRIM32	0.14236	0.14299	71	0	0.91664	TRIM32	0.15816	0.25986	137	1	0.3921	TRIM32	0.28235	0.41778	209	2	0.92857
CEBPB	0.095606	0.09661	47	0	0.56161	CEBPB	0.14413	0.14478	72	0	1.4372	CEBPB	0.027818	0.069273	38	3	1.7794	CEBPB	0.01002	0.026518	17	3	1.9056
PSEN2	0.23916	0.23857	122	0	0.51854	PSEN2	0.14589	0.14623	73	0	1.3114	PSEN2	0.049091	0.11544	60	2	1.9023	PSEN2	0.069251	0.16117	80	2	2.065
BRD4	0.12815	0.12877	66	0	0.47961	BRD4	0.14765	0.14794	74	0	1.0841	BRD4	0.16608	0.26976	145	2	1.209	BRD4	0.30147	0.43946	227	2	0.97677
MLST8	0.17549	0.17566	88	0	0.13518	MLST8	0.14941	0.14978	75	0	0.52539	MLST8	0.1335	0.22882	118	2	0.81359	MLST8	0.1599	0.27424	139	2	0.78409
PTPRJ	0.22108	0.22101	112	0	0.39755	PTPRJ	0.15116	0.15191	76	0	0.88929	PTPRJ	0.032159	0.078779	42	3	1.251	PTPRJ	0.050999	0.12169	60	3	1.351
TAPBP	0.20607	0.20573	103	0	0.19359	TAPBP	0.15292	0.15359	77	0	0.50323	TAPBP	0.027283	0.067904	37	3	1.166	TAPBP	0.016151	0.04162	25	3	1.6196
CTAG1A	0.15641	0.15681	79	0	0.57626	CTAG1A	0.15467	0.15514	78	0	1.0246	CTAG1A	0.10331	0.18996	98	2	1.5183	CTAG1A	0.13292	0.24217	126	2	1.7188
BCL2	0.18064	0.18084	91	0	-0.065058	BCL2	0.15641	0.15681	79	0	0.030696	BCL2	0.14589	0.24458	129	1	0.68344	BCL2	0.14772	0.25995	133	2	1.6232
USP26	0.14059	0.1413	71	0	0.03307	USP26	0.15816	0.15854	80	0	0.031175	USP26	0.19427	0.30543	159	1	-0.28656	USP26	0.28549	0.42125	213	1	0.51386
SIGLEC10	0.28549	0.28412	147	0	0.54283	SIGLEC10	0.1599	0.16058	81	0	1.4028	SIGLEC10	0.024316	0.061177	34	2	2.1885	SIGLEC10	0.025652	0.064203	39	2	2.5783
NT	0.099261	0.098832	49	1	0.22411	NT	0.1624	0.16121	82	0	0.33233	NT	0.13091	0.35502	116	5	0.48839	NT	0.099305	0.31075	101	6	0.77703
DDX6	0.19427	0.19428	98	0	-0.22885	DDX6	0.16338	0.16398	83	0	-0.54403	DDX6	0.16512	0.26854	144	1	-2.4419	DDX6	0.12993	0.23858	124	1	-2.4704
NDUFB2	0.15816	0.15854	80	0	0.044194	NDUFB2	0.16512	0.16554	84	0	0.086565	NDUFB2	0.32839	0.44626	227	1	0.24907	NDUFB2	0.46885	0.56773	289	1	0.49153
ICAM2	0.17204	0.17247	87	0	0.67936	ICAM2	0.16685	0.16727	85	0	1.3551	ICAM2	0.002106	0.0057897	4	3	2.2469	ICAM2	0.0054938	0.014621	10	3	2.3463
NUP210	0.16165	0.1622	82	0	-0.2269	NUP210	0.16859	0.16908	86	0	-0.40652	NUP210	0.18064	0.28834	149	1	-1.8129	NUP210	0.25696	0.38921	192	1	-1.4664
NFATC2	0.20943	0.20898	105	0	0.071578	NFATC2	0.17031	0.17069	87	0	0.33841	NFATC2	0.30869	0.43612	220	1	0.64512	NFATC2	0.37385	0.52081	257	1	0.5649
SLC31A2	0.18235	0.18249	92	0	0.22033	SLC31A2	0.17204	0.17247	88	0	0.15311	SLC31A2	0.13172	0.22643	117	1	0.072493	SLC31A2	0.15467	0.26824	137	1	-0.15457
RANBP17	0.11559	0.1164	59	0	-0.044629	RANBP17	0.17377	0.17405	89	0	0.14196	RANBP17	0.2359	0.35761	186	1	-0.56295	RANBP17	0.24242	0.37201	186	1	-0.66636
XAB2	0.18918	0.18914	97	0	0.28732	XAB2	0.17549	0.17566	90	0	0.62669	XAB2	0.066632	0.14018	73	2	1.772	XAB2	0.088773	0.1878	95	2	1.9723
CLEC12A	0.2729	0.27196	140	0	0.14393	CLEC12A	0.17721	0.17727	91	0	-0.026213	CLEC12A	0.28861	0.42179	214	1	0.3356	CLEC12A	0.39928	0.53272	268	1	0.72648
KPNA2	0.22274	0.22248	113	0	-0.33294	KPNA2	0.17892	0.17916	92	0	-0.031389	KPNA2	0.22108	0.33918	175	1	-0.011294	KPNA2	0.33736	0.47956	241	1	0.22332
ZNF587	0.22472	0.2243	115	0	0.33261	ZNF587	0.18232	0.18183	93	0	1.0083	ZNF587	0.23646	0.23631	187	1	1.2887	ZNF587	0.29778	0.29849	223	1	1.3276
CENPE	0.058507	0.058299	30	0	-0.093837	CENPE	0.18235	0.18249	94	0	0.4844	CENPE	0.02693	0.067031	36	3	1.6916	CENPE	0.014932	0.038673	24	3	2.057
ST3GAL3	0.2359	0.2353	120	0	0.35286	ST3GAL3	0.18577	0.18607	95	0	0.90982	ST3GAL3	0.019201	0.049369	31	3	1.436	ST3GAL3	0.021534	0.054826	34	3	1.5824
LAIR2	0.24334	0.24321	125	0	0.081942	LAIR2	0.18671	0.18662	96	0	0.29911	LAIR2	0.20426	0.26711	164	1	0.23085	LAIR2	0.249	0.32818	189	1	0.50587
DEFB1	0.10473	0.106	53	0	-0.021775	DEFB1	0.18747	0.18753	97	0	-0.23004	DEFB1	0.24891	0.37426	196	1	0.012865	DEFB1	0.50644	0.58739	298	1	0.51005
SUN2	0.16859	0.16908	86	0	0.071931	SUN2	0.18918	0.18914	98	0	0.39244	SUN2	0.23753	0.35958	189	2	0.77179	SUN2	0.27921	0.41409	206	2	1.0134
IFITM3	0.48913	0.4877	249	0	-0.025234	IFITM3	0.19088	0.19089	99	0	-0.098613	IFITM3	0.11559	0.20559	106	1	-0.11098	IFITM3	0.097435	0.19921	98	1	0.42083
TSPAN7	0.045287	0.044924	23	0	0.52633	TSPAN7	0.19427	0.19428	100	0	1.1142	TSPAN7	0.12812	0.22181	112	2	1.4118	TSPAN7	0.29947	0.43707	225	1	0.77016
PML	0.33587	0.33484	174	0	-0.19637	PML	0.19596	0.19587	101	0	-0.056309	PML	0.24729	0.37213	195	1	0.24604	PML	0.26655	0.40009	196	1	0.21007
HSPA2	0.20271	0.20266	102	0	0.55207	HSPA2	0.19766	0.19755	102	0	1.1642	HSPA2	0.0078367	0.020971	14	3	1.5603	HSPA2	0.0073826	0.019582	13	3	2.0536
HGS	0.22439	0.22411	114	0	0.25174	HGS	0.19934	0.19905	103	0	0.61847	HGS	0.23916	0.36166	190	1	0.69961	HGS	0.2359	0.36435	184	1	0.58356
NKG7	0.35065	0.34936	179	0	0.22908	NKG7	0.20103	0.20075	104	0	0.92163	NKG7	0.045517	0.11025	58	2	1.9342	NKG7	0.042488	0.10301	54	2	2.4054
PPP1R14D	0.26973	0.26878	139	0	0.08417	PPP1R14D	0.20271	0.20266	105	0	0.12185	PPP1R14D	0.14413	0.24272	126	2	1.1395	PPP1R14D	0.14988	0.2625	134	2	1.678
HSPA12A	0.24729	0.24655	128	0	0.41083	HSPA12A	0.20607	0.20573	106	0	0.86204	HSPA12A	0.15351	0.25425	132	2	1.2671	HSPA12A	0.2702	0.40395	200	2	1.1274
DTX3L	0.24404	0.24339	126	0	-0.009008	DTX3L	0.20775	0.20743	107	0	0.24611	DTX3L	0.32086	0.44241	223	1	0.72635	DTX3L	0.31423	0.45364	235	2	0.95488
CTR9	0.10109	0.10245	51	0	0.42344	CTR9	0.20943	0.20898	108	0	0.65437	CTR9	0.12099	0.21278	109	2	0.94395	CTR9	0.10291	0.20588	104	2	1.1668
LRRC37A	0.19934	0.19905	100	0	0.12035	LRRC37A	0.2111	0.21059	109	0	0.76475	LRRC37A	0.052785	0.12083	61	2	1.887	LRRC37A	0.055633	0.1324	65	2	2.2232
ERICH1	0.18747	0.18753	96	0	0.11648	ERICH1	0.21277	0.21237	110	0	0.47665	ERICH1	0.31935	0.44148	222	1	0.28068	ERICH1	0.45722	0.56186	284	1	0.32896
SMARCA1	0.35212	0.351	180	0	0.026057	SMARCA1	0.21443	0.21425	111	0	-0.13151	SMARCA1	0.21776	0.33505	173	2	0.81469	SMARCA1	0.19071	0.31105	158	2	1.4761
COMMD1	0.39088	0.38955	202	0	0.038239	COMMD1	0.2161	0.21619	112	0	0.87682	COMMD1	0.058507	0.12871	68	2	1.5744	COMMD1	0.054743	0.13023	64	2	1.8803
MyD88	0.25375	0.25279	132	0	0.0082463	MyD88	0.21776	0.21795	113	0	-0.15172	MyD88	0.28078	0.41217	211	1	0.47119	MyD88	0.2323	0.36007	183	2	1.2627
TROAP	0.15116	0.15191	77	0	0.48472	TROAP	0.22108	0.22101	114	0	0.94186	TROAP	0.12206	0.21428	110	2	1.4331	TROAP	0.22228	0.34816	173	2	1.3065
IRF3	0.27448	0.27339	141	0	0.49387	IRF3	0.22604	0.22573	115	0	1.3312	IRF3	0.017831	0.045727	28	3	1.9352	IRF3	0.021992	0.055918	35	3	2.2463
CD4	0.18577	0.18607	95	0	0.56428	CD4	0.22769	0.22727	116	0	1.435	CD4	0.071377	0.14666	75	2	1.7517	CD4	0.098365	0.20029	99	2	1.874
MT1H	0.23753	0.23693	121	0	0.24858	MT1H	0.23098	0.23047	117	0	0.62221	MT1H	0.19258	0.30359	158	1	0.74746	MT1H	0.24729	0.37808	188	1	0.67359
PRKAA2	0.12278	0.12366	63	0	-0.17996	PRKAA2	0.23426	0.23373	118	0	0.019836	PRKAA2	0.60531	0.62171	308	1	-0.52572	PRKAA2	0.75173	0.75585	378	1	-0.49217
APOBEC3D	0.25536	0.25434	133	0	0.10956	APOBEC3D	0.2359	0.2353	119	0	0.34158	APOBEC3D	0.41173	0.4917	250	1	0.25044	APOBEC3D	0.49907	0.58344	295	1	0.30376
YY1	0.25052	0.24989	130	0	-0.27592	YY1	0.23753	0.23693	120	0	-0.85946	YY1	0.58606	0.60637	295	1	-1.2889	YY1	0.66988	0.69041	344	1	-0.53335
SELPLG	0.22769	0.22727	116	0	0.20334	SELPLG	0.23916	0.23857	121	0	0.2666	SELPLG	0.47142	0.52864	267	1	-0.097579	SELPLG	0.66234	0.68502	341	1	-0.40434
NUMBL	0.26336	0.26265	137	0	0.44075	NUMBL	0.24242	0.24172	122	0	1.2753	NUMBL	0.086439	0.16716	88	2	1.6276	NUMBL	0.19387	0.31461	161	2	1.4393
TNPO3	0.38382	0.38258	197	0	-0.19688	TNPO3	0.24404	0.24339	123	0	-0.5478	TNPO3	0.34181	0.4533	229	1	-1.5369	TNPO3	0.30409	0.44238	228	1	-1.7253
TFAP4	0.24079	0.24002	123	0	-0.16865	TFAP4	0.24567	0.24496	124	0	-0.4931	TFAP4	0.20607	0.31985	166	1	-0.78627	TFAP4	0.047183	0.11339	58	1	-0.39851
CEACAM1	0.24567	0.24496	127	0	-0.31729	CEACAM1	0.24729	0.24655	125	0	-0.70529	CEACAM1	0.27606	0.40655	206	1	0.20761	CEACAM1	0.33884	0.48128	243	1	0.67266
LILRA5	0.34033	0.33916	175	0	0.033526	LILRA5	0.24891	0.2483	126	0	0.017536	LILRA5	0.10083	0.18687	94	2	1.5285	LILRA5	0.11808	0.22422	114	2	1.784
IFI44	0.21443	0.21425	108	0	0.51844	IFI44	0.25052	0.24989	127	0	1.1051	IFI44	0.088187	0.16937	89	2	1.5984	IFI44	0.074619	0.16967	84	2	2.0474
CD53	0.30716	0.30606	159	0	0.46043	CD53	0.25214	0.25138	128	0	1.2267	CD53	0.043344	0.10501	54	2	1.9387	CD53	0.059533	0.14053	72	2	2.1265
HMGA1	0.30409	0.30309	156	0	0.39471	HMGA1	0.25375	0.25279	129	0	1.1276	HMGA1	0.0035337	0.0093816	8	3	1.8763	HMGA1	0.0042082	0.011237	7	3	2.1171
DHX30	0.23426	0.23373	119	0	0.028799	DHX30	0.25536	0.25434	130	0	0.56802	DHX30	0.10207	0.18848	96	2	1.5345	DHX30	0.10899	0.21328	108	2	1.8446
KPNA4	0.30556	0.30443	157	0	0.37393	KPNA4	0.2569	0.25663	131	0	0.98221	KPNA4	0.072756	0.12797	76	2	1.8724	KPNA4	0.062582	0.11103	76	2	2.2596
GCSAML	0.17721	0.17727	89	0	0.43742	GCSAML	0.25696	0.25601	132	0	0.87583	GCSAML	0.059039	0.12937	69	2	1.8682	GCSAML	0.072451	0.1669	83	2	2.1
IFITM1	0.12636	0.12706	65	0	-0.09433	IFITM1	0.25857	0.2577	133	0	-0.14176	IFITM1	0.33288	0.44839	228	1	0.55554	IFITM1	0.61264	0.6518	323	1	0.51698
CHST1	0.31022	0.30916	161	0	0.39104	CHST1	0.26177	0.26106	134	0	1.0267	CHST1	0.12407	0.21678	111	2	1.4048	CHST1	0.22394	0.35042	176	2	1.2886
COA1	0.24242	0.24172	124	0	0.080496	COA1	0.26336	0.26265	135	0	0.3084	COA1	0.64497	0.65303	330	1	0.30061	COA1	0.29244	0.42937	218	2	1.035
MECP2	0.21942	0.21941	111	0	0.6169	MECP2	0.26496	0.26417	136	0	1.2794	MECP2	0.014696	0.038147	23	3	1.8718	MECP2	0.070843	0.16428	82	2	2.0547
CIITA	0.30255	0.30159	155	0	0.12844	CIITA	0.26814	0.26713	137	0	-0.35603	CIITA	0.26336	0.39178	202	1	-2.3224	CIITA	0.27448	0.40874	202	1	-1.5398
RNF7	0.3824	0.38111	196	0	-0.26416	RNF7	0.27132	0.27033	138	0	-0.4173	RNF7	0.11739	0.20816	107	1	0.68089	RNF7	0.12099	0.22777	117	2	1.4054
SPRR2G	0.37956	0.37846	194	0	0.41429	SPRR2G	0.27448	0.27339	139	0	1.0932	SPRR2G	0.10519	0.1925	99	2	1.5095	SPRR2G	0.1122	0.21706	110	2	1.8011
SMARCB1	0.3565	0.35525	184	0	0.42443	SMARCB1	0.27606	0.27497	140	0	1.2059	SMARCB1	0.039143	0.095171	51	2	1.9892	SMARCB1	0.046399	0.11195	57	2	2.3096
LILRA3	0.18318	0.18327	93	0	0.55696	LILRA3	0.277	0.27667	141	0	1.1203	LILRA3	0.079595	0.13903	83	2	1.3334	LILRA3	0.38163	0.42076	263	1	1.1511
NELFA	0.25857	0.2577	135	0	0.45255	NELFA	0.27764	0.2764	142	0	1.0674	NELFA	0.0083897	0.02244	16	3	1.5601	NELFA	0.021383	0.054558	33	3	1.9527
IVL	0.18406	0.18434	94	0	0.62768	IVL	0.27921	0.27799	143	0	1.071	IVL	0.019341	0.049736	32	3	1.8771	IVL	0.017565	0.045162	28	3	1.8567
CC2D1B	0.24891	0.2483	129	0	0.44608	CC2D1B	0.28078	0.27937	144	0	1.31	CC2D1B	0.010862	0.028383	19	3	2.0548	CC2D1B	0.0083092	0.022231	14	3	2.2128
TLR9	0.25214	0.25138	131	0	0.026095	TLR9	0.28549	0.28412	145	0	-0.0095083	TLR9	0.3681	0.46776	238	1	-0.20521	TLR9	0.40483	0.5353	271	1	0.18537
ZWINT	0.26017	0.25928	136	0	0.034782	ZWINT	0.28705	0.28577	146	0	0.046024	ZWINT	0.14765	0.24677	130	2	0.77604	ZWINT	0.17031	0.28642	143	2	1.0269
ISG15	0.40067	0.3993	208	0	0.27393	ISG15	0.28861	0.28732	147	0	0.77906	ISG15	0.35504	0.46042	234	1	0.74037	ISG15	0.25882	0.39123	193	2	1.1267
NFKB1	0.32689	0.32561	170	0	-0.51802	NFKB1	0.29017	0.28893	148	0	-1.4365	NFKB1	0.49907	0.54578	273	1	-2.4568	NFKB1	0.54799	0.61148	309	1	-2.9809
CAV1	0.3681	0.36716	189	0	0.26118	CAV1	0.29172	0.29063	149	0	0.72033	CAV1	0.23098	0.35151	184	2	0.8434	CAV1	0.25536	0.38749	191	2	0.91516
C6orf1	0.35796	0.35669	185	0	-0.013026	C6orf1	0.29483	0.29365	150	0	0.15124	C6orf1	0.44144	0.51031	260	1	0.20145	C6orf1	0.44277	0.55446	280	1	-0.12007
HRNR	0.39649	0.39522	206	0	-0.020139	HRNR	0.29638	0.2952	151	0	-0.0094914	HRNR	0.30101	0.43186	218	1	-0.040626	HRNR	0.37528	0.52199	258	1	-0.72489
PRPF8	0.29638	0.2952	152	0	0.015326	PRPF8	0.29793	0.29682	152	0	-0.42564	PRPF8	0.53519	0.57	282	1	-0.22116	PRPF8	0.65662	0.68093	338	1	-0.15803
TRAF6	0.44011	0.43946	227	0	0.14384	TRAF6	0.29947	0.29832	153	0	-0.14214	TRAF6	0.31022	0.43693	221	1	0.2085	TRAF6	0.34477	0.48776	247	1	0.48955
SUB1	0.27606	0.27497	142	0	0.05666	SUB1	0.30255	0.30159	154	0	0.35546	SUB1	0.073531	0.14944	78	2	1.7236	SUB1	0.13017	0.23893	125	2	1.7542
NELFE	0.49038	0.48883	250	0	-0.10078	NELFE	0.30409	0.30309	155	0	0.18925	NELFE	0.11198	0.20111	104	1	0.15478	NELFE	0.088266	0.18705	94	1	-0.13414
CPSF3	0.2161	0.21619	109	0	0.12414	CPSF3	0.30563	0.30457	156	0	0.16953	CPSF3	0.5673	0.59311	290	1	-0.86953	CPSF3	0.56954	0.62406	317	1	-1.384
CLEC4M	0.38665	0.38565	199	0	-0.20143	CLEC4M	0.30716	0.30606	157	0	-0.63799	CLEC4M	0.18747	0.29722	156	1	-0.97769	CLEC4M	0.15116	0.26432	135	1	-0.91168
APOBEC3A	0.35358	0.35252	181	0	0.10814	APOBEC3A	0.30869	0.30765	158	0	0.17088	APOBEC3A	0.35942	0.46275	236	1	0.58714	APOBEC3A	0.28527	0.42107	212	2	1.0409
SERINC3	0.39369	0.39235	204	0	-0.29009	SERINC3	0.31022	0.30916	159	0	0.33876	SERINC3	0.056597	0.12621	66	2	1.8809	SERINC3	0.030957	0.07607	45	2	2.534
CC2D1A	0.40483	0.40373	211	0	0.20853	CC2D1A	0.31327	0.31207	160	0	0.7686	CC2D1A	0.13919	0.23613	122	2	1.3162	CC2D1A	0.22978	0.35729	181	2	1.3156
DDX3X	0.4533	0.45285	233	0	-0.028523	DDX3X	0.31479	0.31344	161	0	-0.47248	DDX3X	0.25857	0.38579	201	1	-3.3112	DDX3X	0.48032	0.57354	290	1	-3.7633
FOXO1	0.32989	0.32869	171	0	0.23931	FOXO1	0.31631	0.31484	162	0	0.91796	FOXO1	0.098978	0.1845	92	2	1.5424	FOXO1	0.20025	0.32189	163	2	1.3809
APOL4	0.28705	0.28577	148	0	0.27134	APOL4	0.31783	0.3166	163	0	1.1021	APOL4	0.036317	0.088265	47	2	2.0245	APOL4	0.077921	0.17383	87	2	2.0172
CD82	0.39229	0.39099	203	0	-0.17979	CD82	0.31935	0.31794	164	0	-0.24815	CD82	0.29328	0.42731	216	1	-0.026505	CD82	0.21443	0.33891	168	1	0.3692
ENTPD1	0.34477	0.34382	177	0	0.093012	ENTPD1	0.32086	0.31963	165	0	0.036904	ENTPD1	0.60003	0.61755	303	1	-0.071853	ENTPD1	0.76314	0.7665	384	1	-0.0017982
TLR4	0.33288	0.33168	173	0	-0.16617	TLR4	0.32539	0.32418	166	0	-0.10668	TLR4	0.39369	0.48155	245	1	-0.45863	TLR4	0.40345	0.5347	270	1	-0.38326
MAP3K5	0.27764	0.2764	143	0	0.23795	MAP3K5	0.32689	0.32561	167	0	0.39407	MAP3K5	0.2256	0.34505	179	2	0.97557	MAP3K5	0.19546	0.31623	162	2	1.429
SETDB1	0.34918	0.3479	178	0	-0.24141	SETDB1	0.32839	0.32712	168	0	-0.23031	SETDB1	0.15938	0.26133	139	2	1.2343	SETDB1	0.099593	0.20191	102	2	1.8666
HSH2D	0.31935	0.31794	165	0	0.082357	HSH2D	0.32989	0.32869	169	0	-0.17391	HSH2D	0.75938	0.76031	378	0	-0.15732	HSH2D	0.7195	0.72985	367	1	0.21607
RBM10	0.47652	0.47517	242	0	0.38216	RBM10	0.33139	0.33016	170	0	0.89056	RBM10	0.18406	0.29294	153	2	0.91598	RBM10	0.17377	0.29056	146	2	0.79114
RBPJ	0.20775	0.20743	104	0	0.2303	RBPJ	0.33288	0.33168	171	0	0.78084	RBPJ	0.14343	0.24181	125	2	1.2901	RBPJ	0.18211	0.30083	151	2	1.5046
HRC	0.31479	0.31344	164	0	0.028728	HRC	0.33438	0.33336	172	0	0.46937	HRC	0.10582	0.19317	100	2	1.509	HRC	0.049546	0.11853	59	2	2.2771
LILRA6	0.42536	0.42451	220	0	0.4016	LILRA6	0.33587	0.33484	173	0	0.80935	LILRA6	0.25535	0.38213	199	2	0.87574	LILRA6	0.058322	0.13796	70	3	0.9979
ADAR	0.28078	0.27937	145	0	0.07108	ADAR	0.33736	0.33621	174	0	0.41259	ADAR	0.0040075	0.010632	10	3	1.8887	ADAR	0.012261	0.031896	20	3	2.7291
LGALS3BP	0.23098	0.23047	118	0	0.30712	LGALS3BP	0.33884	0.33766	175	0	0.56788	LGALS3BP	0.50888	0.5519	276	1	-0.028262	LGALS3BP	0.48787	0.57758	293	1	-0.82589
CDK13	0.32086	0.31963	166	0	0.14235	CDK13	0.34181	0.34067	176	0	0.2043	CDK13	0.54684	0.57849	284	1	0.34286	CDK13	0.81942	0.81978	419	0	0.22913
CD300A	0.22933	0.22888	117	0	0.221	CD300A	0.34329	0.3422	177	0	0.16066	CD300A	0.61884	0.63278	313	1	-0.57212	CD300A	0.79866	0.79945	402	1	0.66404
PAGE1	0.36232	0.36158	187	0	-0.099585	PAGE1	0.34624	0.34524	178	0	0.0074723	PAGE1	0.4533	0.51773	262	1	0.57458	PAGE1	0.21979	0.3452	172	2	1.3
RAD21	0.37528	0.37429	193	0	0.12263	RAD21	0.34771	0.34678	179	0	0.49799	RAD21	0.14485	0.24349	128	2	1.2885	RAD21	0.22644	0.35325	178	2	1.2786
MYC	0.29328	0.29199	151	0	0.19023	MYC	0.34918	0.3479	180	0	0.72221	MYC	0.034592	0.084286	45	3	1.1141	MYC	0.056862	0.13498	68	3	1.6031
CASP1	0.21277	0.21237	107	0	0.11488	CASP1	0.35065	0.34936	181	0	0.10669	CASP1	0.19934	0.31164	162	1	0.70966	CASP1	0.086424	0.18489	93	2	1.1085
SLAMF6	0.32388	0.32276	168	0	0.018979	SLAMF6	0.35358	0.35252	182	0	-0.039848	SLAMF6	0.5762	0.59909	292	1	-0.3905	SLAMF6	0.78702	0.78837	398	1	-0.29102
CHD1	0.29017	0.28893	150	0	0.10753	CHD1	0.35504	0.35378	183	0	0.14666	CHD1	0.59469	0.6134	301	1	-0.27452	CHD1	0.61884	0.65614	326	1	-0.29936
SLC26A3	0.31175	0.3106	162	0	0.31384	SLC26A3	0.3565	0.35525	184	0	0.88533	SLC26A3	0.22933	0.34964	182	2	0.79318	SLC26A3	0.29172	0.42855	217	1	0.59101
UBASH3B	0.2111	0.21059	106	0	0.19708	UBASH3B	0.36087	0.35981	185	0	0.64041	UBASH3B	0.18679	0.29636	155	2	1.143	UBASH3B	0.3042	0.44254	229	2	0.98483
MTA2	0.38947	0.38833	201	0	0.059593	MTA2	0.36232	0.36158	186	0	0.38874	MTA2	0.18134	0.28928	150	2	1.168	MTA2	0.1406	0.25164	128	2	1.6461
FAM208A	0.36954	0.36838	190	0	0.06725	FAM208A	0.36522	0.36444	187	0	0.10176	FAM208A	0.21942	0.33691	174	1	0.64369	FAM208A	0.12006	0.22664	116	2	1.8442
DNAJC5	0.26655	0.26559	138	0	0.085083	DNAJC5	0.36666	0.36585	188	0	0.13531	DNAJC5	0.35212	0.45888	232	1	0.19557	DNAJC5	0.27606	0.41048	203	1	0.65135
TSPO	0.5806	0.57918	298	0	0.14865	TSPO	0.37098	0.36992	189	0	0.14225	TSPO	0.42672	0.50084	255	1	0.33438	TSPO	0.53754	0.60509	304	1	0.39562
ZC3H12A	0.48411	0.48274	245	0	-0.037404	ZC3H12A	0.37242	0.37126	190	0	-0.49939	ZC3H12A	0.21443	0.33084	170	1	-0.99399	ZC3H12A	0.2111	0.33465	166	1	-0.6799
TLR7	0.49411	0.49221	253	0	0.093204	TLR7	0.37528	0.37429	191	0	0.091098	TLR7	0.62294	0.63566	316	1	0.69274	TLR7	0.28796	0.42412	216	2	1.0382
COX5A	0.45852	0.4578	234	0	0.014554	COX5A	0.37671	0.37571	192	0	0.54466	COX5A	0.14414	0.24272	127	2	1.2829	COX5A	0.11156	0.21634	109	2	1.8189
FPR1	0.48537	0.484	246	0	-0.26568	FPR1	0.37814	0.37702	193	0	-0.55817	FPR1	0.19766	0.30954	160	1	0.38494	FPR1	0.21942	0.34466	171	1	0.71042
MTOR	0.59469	0.59384	306	0	0.10758	MTOR	0.37956	0.37846	194	0	0.031957	MTOR	0.13361	0.22896	119	2	1.3192	MTOR	0.17518	0.2923	147	2	1.5141
SIGLEC9	0.25696	0.25601	134	0	0.18144	SIGLEC9	0.38098	0.37985	195	0	0.37644	SIGLEC9	0.21403	0.33033	169	2	1.0144	SIGLEC9	0.14201	0.25346	129	2	1.688
POLQ	0.12457	0.1255	64	0	0.24343	POLQ	0.3824	0.38111	196	0	-0.023003	POLQ	0.62702	0.63877	318	1	-0.83636	POLQ	0.80662	0.80725	412	0	-0.29267
PTPRC	0.54684	0.54548	283	0	0.10148	PTPRC	0.38382	0.38258	197	0	0.48576	PTPRC	0.015051	0.03896	25	3	1.5181	PTPRC	0.038468	0.093504	52	3	1.7744
FPGS	0.40206	0.40085	209	0	0.43414	FPGS	0.38947	0.38833	198	0	0.88889	FPGS	0.23737	0.35941	188	2	0.93806	FPGS	0.36454	0.51025	253	2	0.77062
HSPA9	0.37385	0.37282	192	0	0.038874	HSPA9	0.39088	0.38955	199	0	0.12953	HSPA9	0.64693	0.65451	331	1	0.18424	HSPA9	0.70846	0.72094	360	1	0.60881
MX2	0.41857	0.41764	218	0	0.16205	MX2	0.39229	0.39099	200	0	0.60677	MX2	0.17289	0.27837	147	2	1.1983	MX2	0.17979	0.29798	149	2	1.4853
APOBEC3H	0.44144	0.44106	228	0	0.0028441	APOBEC3H	0.39369	0.39235	201	0	0.090208	APOBEC3H	0.22769	0.34761	180	1	-0.22614	APOBEC3H	0.18747	0.30734	154	1	0.079288
MKI67	0.38806	0.38693	200	0	0.0046386	MKI67	0.39649	0.39522	202	0	-0.25284	MKI67	0.59362	0.61251	300	1	-0.68622	MKI67	0.60846	0.6491	321	1	-1.5234
APOL3	0.48662	0.48517	247	0	-0.043453	APOL3	0.39788	0.39664	203	0	-0.35585	APOL3	0.35358	0.45973	233	1	-0.85283	APOL3	0.40622	0.53599	272	1	-0.54123
ZNF417	0.30101	0.29988	154	0	0.35697	ZNF417	0.39928	0.39808	204	0	1.0354	ZNF417	0.076813	0.15378	81	2	1.6672	ZNF417	0.061619	0.14485	74	3	1.7328
LIF	0.32539	0.32418	169	0	0.23693	LIF	0.40067	0.3993	205	0	0.45874	LIF	0.40345	0.48723	249	1	0.40414	LIF	0.45199	0.55925	282	1	0.10825
MS4A4A	0.52335	0.52143	269	0	-0.26595	MS4A4A	0.40206	0.40085	206	0	-0.70939	MS4A4A	0.41857	0.49619	252	1	-1.3089	MS4A4A	0.65758	0.68183	339	1	-1.3958
UBA7	0.31327	0.31207	163	0	0.4562	UBA7	0.40622	0.4051	207	0	0.98508	UBA7	0.14988	0.24952	131	2	1.269	UBA7	0.055713	0.13252	66	3	1.2541
ZNF429	0.42265	0.42168	219	0	0.086441	ZNF429	0.4076	0.40644	208	0	-0.57632	ZNF429	0.42536	0.50023	254	1	-1.5595	ZNF429	0.55258	0.61403	312	1	-2.2732
HSPA8	0.28861	0.28732	149	0	-0.12641	HSPA8	0.40898	0.40776	209	0	-0.03441	HSPA8	0.11285	0.20214	105	2	1.4902	HSPA8	0.186	0.30551	153	2	1.4757
HEXIM2	0.014605	0.014412	8	1	0.14214	HEXIM2	0.41036	0.40884	210	0	0.57821	HEXIM2	0.63706	0.64689	324	1	0.18091	HEXIM2	0.6518	0.67731	335	1	0.15707
HLA	0.42886	0.42899	222	0	-0.074355	HLA	0.41077	0.41055	211	0	0.22361	HLA	0.38839	0.65072	242	3	0.24232	HLA	0.37692	0.65743	259	4	0.17189
RBM5	0.35942	0.35815	186	0	-0.25774	RBM5	0.41447	0.41333	212	0	-0.34085	RBM5	0.58823	0.60816	297	1	0.62848	RBM5	0.31331	0.45269	234	2	0.9601
ZAP70	0.27921	0.27799	144	0	0.10063	ZAP70	0.41584	0.41473	213	0	0.17541	ZAP70	0.22978	0.35019	183	2	0.95125	ZAP70	0.12339	0.23079	118	2	1.7783
TLR8	0.41447	0.41333	215	0	0.20582	TLR8	0.41721	0.41615	214	0	0.52622	TLR8	0.60951	0.62523	309	1	0.38505	TLR8	0.71189	0.7238	362	1	-0.12993
MARCO	0.61575	0.6156	312	0	0.21352	MARCO	0.41857	0.41764	215	0	0.10109	MARCO	0.59147	0.61077	299	1	-0.32965	MARCO	0.69181	0.70792	352	1	-0.45841
ACP1	0.35504	0.35378	182	0	-0.030334	ACP1	0.41994	0.41905	216	0	-0.64039	ACP1	0.60109	0.61833	305	1	-4.052	ACP1	0.75018	0.75461	377	1	-3.8119
TMEM126B	0.48787	0.48638	248	0	-0.24917	TMEM126B	0.4213	0.42039	217	0	-0.73313	TMEM126B	0.43344	0.50497	258	1	-1.1589	TMEM126B	0.52811	0.59956	301	1	-0.76366
NUP160	0.32237	0.32107	167	0	-0.49667	NUP160	0.42265	0.42168	218	0	-1.4037	NUP160	0.51976	0.55922	278	1	-4.0644	NUP160	0.65469	0.6794	337	1	-4.4234
RHOA	0.64497	0.64382	331	0	0.14248	RHOA	0.42806	0.42711	219	0	0.49608	RHOA	0.24242	0.36573	192	1	0.2878	RHOA	0.20271	0.32502	164	1	-0.084708
CD33	0.40622	0.4051	212	0	-0.26546	CD33	0.42941	0.42839	220	0	-0.23913	CD33	0.39788	0.48403	248	1	0.088973	CD33	0.41857	0.54222	273	1	0.31305
HSP90AA1	0.42806	0.42711	221	0	0.17145	HSP90AA1	0.43076	0.4298	221	0	0.58075	HSP90AA1	0.49535	0.54327	272	1	0.39999	HSP90AA1	0.64595	0.67365	333	1	0.60484
IFI16	0.43344	0.4327	224	0	-0.38073	IFI16	0.4321	0.43124	222	0	-0.81511	IFI16	0.38524	0.47703	240	1	-0.5772	IFI16	0.42536	0.54561	276	1	0.49106
LEF1	0.40345	0.40239	210	0	0.27611	LEF1	0.43478	0.43405	223	0	0.053936	LEF1	0.84724	0.84825	424	0	-0.47818	LEF1	0.92002	0.9198	464	0	-0.17639
GZMH	0.39509	0.39403	205	0	0.26646	GZMH	0.43878	0.43805	224	0	0.66767	GZMH	0.1599	0.26208	140	2	0.99242	GZMH	0.12457	0.23228	119	2	1.5882
ARHGEF1	0.29793	0.29682	153	0	0.17509	ARHGEF1	0.44011	0.43946	225	0	0.74781	ARHGEF1	0.24332	0.36682	194	2	0.90352	ARHGEF1	0.22311	0.34924	175	2	1.279
ELAVL1	0.63507	0.63414	326	0	-0.49066	ELAVL1	0.44144	0.44106	226	0	-0.73847	ELAVL1	0.34771	0.45649	230	1	-0.13086	ELAVL1	0.45852	0.56259	285	1	0.079824
LAMP2	0.39788	0.39664	207	0	-0.028412	LAMP2	0.44409	0.44377	227	0	0.25368	LAMP2	0.69536	0.69804	349	1	0.12382	LAMP2	0.84499	0.84602	430	0	0.41917
TLR2	0.30869	0.30765	160	0	0.37993	TLR2	0.44674	0.44637	228	0	0.67789	TLR2	0.23314	0.35411	185	2	0.94383	TLR2	0.1616	0.27612	140	2	1.6063
NUP153	0.50153	0.4994	256	0	0.23122	NUP153	0.44937	0.44907	229	0	0.0445	NUP153	0.44805	0.51453	261	1	-1.3816	NUP153	0.46499	0.56553	287	1	-2.5965
PRDX1	0.50766	0.50529	261	0	0.22775	PRDX1	0.45068	0.45039	230	0	0.48219	PRDX1	0.61987	0.63353	314	1	0.10856	PRDX1	0.64004	0.66985	331	1	-0.2682
KCNK3	0.54104	0.53967	280	0	0.1923	KCNK3	0.45199	0.45155	231	0	0.47985	KCNK3	0.32388	0.44406	224	1	0.41866	KCNK3	0.39509	0.53086	266	1	0.39499
TAP1	0.33139	0.33016	172	0	0.33993	TAP1	0.45461	0.45413	232	0	0.92068	TAP1	0.037146	0.090309	49	3	0.8905	TAP1	0.24931	0.38052	190	2	1.1771
CAV2	0.57287	0.57139	294	0	0.19548	CAV2	0.45592	0.45525	233	0	0.4128	CAV2	0.25696	0.38399	200	2	0.8318	CAV2	0.23991	0.36898	185	2	1.1828
GZMA	0.41721	0.41615	217	0	0.35915	GZMA	0.45722	0.45642	234	0	0.7146	GZMA	0.26668	0.39561	204	2	0.83032	GZMA	0.77996	0.78178	392	1	0.68328
PRG4	0.44805	0.44768	230	0	-0.07303	PRG4	0.45852	0.4578	235	0	-0.39904	PRG4	0.70501	0.70709	352	1	0.19752	PRG4	0.78138	0.78308	394	1	0.6066
APOBEC3C	0.43478	0.43405	225	0	0.0061988	APOBEC3C	0.45982	0.45901	236	0	-0.46978	APOBEC3C	0.71018	0.71224	356	1	-1.4451	APOBEC3C	0.76835	0.77093	387	1	-1.4305
PRG3	0.46112	0.46013	235	0	0.034209	PRG3	0.46499	0.46379	237	0	0.27289	PRG3	0.1288	0.22289	114	2	1.3691	PRG3	0.26336	0.39663	195	2	1.0673
CCNT1	0.54452	0.54309	282	0	-0.3065	CCNT1	0.46628	0.4652	238	0	-0.31749	CCNT1	0.22274	0.34121	176	1	-0.40629	CCNT1	0.31022	0.44943	233	1	-0.20883
GGH	0.41036	0.40884	213	0	-0.00096562	GGH	0.46757	0.46657	239	0	-0.50816	GGH	0.50399	0.54885	275	1	-0.27573	GGH	0.53987	0.60658	305	1	0.1107
E2F1	0.54799	0.54661	284	0	0.30904	E2F1	0.46885	0.46798	240	0	0.95934	E2F1	0.21485	0.33139	171	2	1.0027	E2F1	0.29638	0.43372	221	2	0.9358
TPRX1	0.50399	0.50185	258	0	0.31005	TPRX1	0.47014	0.46909	241	0	0.51767	TPRX1	0.43076	0.50323	256	1	0.46969	TPRX1	0.3051	0.44347	230	2	0.9759
NONO	0.52215	0.52013	268	0	0.21244	NONO	0.47142	0.47049	242	0	0.63892	NONO	0.15864	0.26046	138	2	1.225	NONO	0.16235	0.27698	141	2	1.5636
SIRT1	0.59039	0.5891	304	0	-0.42692	SIRT1	0.47525	0.47414	243	0	-1.3753	SIRT1	0.037677	0.091529	50	1	-3.879	SIRT1	0.031943	0.078253	46	1	-3.1847
NUP214	0.49659	0.49468	255	0	0.011308	NUP214	0.47652	0.47517	244	0	0.17717	NUP214	0.39509	0.48251	246	1	0.37482	NUP214	0.37814	0.52325	260	1	0.11255
PSMB2	0.48159	0.48027	244	0	0.08202	PSMB2	0.47906	0.47767	245	0	0.45964	PSMB2	0.18211	0.29036	151	2	1.1589	PSMB2	0.24332	0.37304	187	2	1.1711
PRKCZ	0.4131	0.4117	214	0	0.44511	PRKCZ	0.48285	0.48155	246	0	0.827	PRKCZ	0.24246	0.36579	193	2	0.91271	PRKCZ	0.48159	0.57417	291	1	0.50626
UBE2L6	0.37242	0.37126	191	0	0.034383	UBE2L6	0.48411	0.48274	247	0	-0.13151	UBE2L6	0.22394	0.34299	177	2	0.96907	UBE2L6	0.091133	0.19106	96	2	1.9081
SUSD1	0.49535	0.49348	254	0	0.33347	SUSD1	0.48537	0.484	248	0	0.75246	SUSD1	0.27638	0.40698	207	2	0.8041	SUSD1	0.26844	0.40206	198	2	1.0978
TSLP	0.51009	0.50785	263	0	0.11339	TSLP	0.48662	0.48517	249	0	0.81976	TSLP	0.069741	0.14438	74	2	1.3217	TSLP	0.030027	0.074066	44	2	1.5476
RPTOR	0.51494	0.51281	264	0	0.25902	RPTOR	0.48787	0.48638	250	0	0.70889	RPTOR	0.71614	0.71804	361	1	0.71438	RPTOR	0.83753	0.83886	428	0	0.24504
HMGB1	0.52096	0.51879	267	0	-0.10194	HMGB1	0.48913	0.4877	251	0	0.065867	HMGB1	0.15424	0.25516	133	2	1.2663	HMGB1	0.14485	0.25677	132	2	1.7033
PECR	0.28392	0.28278	146	0	-0.56409	PECR	0.49411	0.49221	252	0	-1.2718	PECR	0.6837	0.68698	345	1	-1.0645	PECR	0.83985	0.84106	429	0	-0.062243
LAIR1	0.45199	0.45155	232	0	0.01687	LAIR1	0.49535	0.49348	253	0	0.7337	LAIR1	0.25449	0.38116	198	2	0.88273	LAIR1	0.15351	0.26698	136	2	1.626
SP140	0.47142	0.47049	239	0	-0.014699	SP140	0.49659	0.49468	254	0	0.40452	SP140	0.19865	0.31078	161	2	1.0565	SP140	0.21897	0.34414	170	2	1.2997
CASP10	0.30563	0.30457	158	0	0.28412	CASP10	0.49783	0.49585	255	0	0.59526	CASP10	0.57065	0.59544	291	1	0.70734	CASP10	0.30692	0.44562	231	2	0.98709
ATP1B3	0.21776	0.21795	110	0	0.27769	ATP1B3	0.50521	0.50296	256	0	0.11777	ATP1B3	0.66329	0.66846	338	1	0.19898	ATP1B3	0.77565	0.77772	389	1	0.28091
HDAC3	0.43612	0.43522	226	0	0.023481	HDAC3	0.50644	0.50412	257	0	0.064091	HDAC3	0.63307	0.64351	322	1	-0.33113	HDAC3	0.69889	0.7135	356	1	-0.42459
PSIP1	0.81564	0.81591	412	0	-0.18699	PSIP1	0.50766	0.50529	258	0	-1.0432	PSIP1	0.34918	0.45717	231	1	-3.464	PSIP1	0.18918	0.30943	156	1	-0.63168
LILRB2	0.41584	0.41473	216	0	0.14107	LILRB2	0.51009	0.50785	259	0	0.76244	LILRB2	0.16012	0.26228	141	2	1.2249	LILRB2	0.19088	0.31125	159	2	0.99946
BTN3A2	0.61678	0.61666	313	0	0.21472	BTN3A2	0.51131	0.50895	260	0	0.78262	BTN3A2	0.13849	0.23519	121	2	1.3009	BTN3A2	0.037364	0.090805	51	3	1.496
SP110	0.68005	0.68018	347	0	-0.067095	SP110	0.51252	0.51025	261	0	-0.088334	SP110	0.48787	0.53865	271	1	-0.46338	SP110	0.61368	0.6525	324	1	-0.35669
RPL12	0.36666	0.36585	188	0	0.2165	RPL12	0.51373	0.51155	262	0	0.50935	RPL12	0.086424	0.16715	87	2	1.0393	RPL12	0.058507	0.13832	71	2	0.80366
RIPK3	0.46499	0.46379	236	0	0.054245	RIPK3	0.51615	0.51395	263	0	0.31695	RIPK3	0.54799	0.57926	285	1	0.52038	RIPK3	0.061925	0.14551	75	3	1.2628
ELL	0.53166	0.52999	275	0	0.14275	ELL	0.51735	0.51525	264	0	0.82413	ELL	0.2519	0.37796	197	2	0.88753	ELL	0.34198	0.4847	245	2	0.85889
RBM17	0.54336	0.54189	281	0	0.28688	RBM17	0.52096	0.51879	265	0	0.56957	RBM17	0.036928	0.089773	48	3	1.0049	RBM17	0.02891	0.071675	43	3	1.3229
UBASH3A	0.66612	0.66554	341	0	0.14323	UBASH3A	0.52335	0.52143	266	0	0.67211	UBASH3A	0.21158	0.32707	168	2	1.0222	UBASH3A	0.17213	0.28863	145	2	1.5558
PSG11	0.42941	0.42839	223	0	0.11238	PSG11	0.52573	0.52374	267	0	0.18787	PSG11	0.66044	0.66603	336	1	-0.41968	PSG11	0.75938	0.76293	383	1	-0.7692
NELFCD	0.4727	0.47175	240	0	-0.15088	NELFCD	0.52692	0.52482	268	0	-0.29714	NELFCD	0.63806	0.64772	325	1	0.60173	NELFCD	0.21814	0.34331	169	2	1.293
PPIA	0.47397	0.47305	241	0	0.03849	PPIA	0.5293	0.52735	269	0	0.63978	PPIA	0.10109	0.18724	95	2	0.82537	PPIA	0.045287	0.1098	56	2	0.80671
LSM1	0.68097	0.68107	348	0	-0.25082	LSM1	0.53048	0.52864	270	0	-0.13367	LSM1	0.28082	0.41224	212	2	0.80372	LSM1	0.17825	0.29611	148	2	1.5131
TFCP2	0.66424	0.66384	340	0	0.14637	TFCP2	0.53284	0.53119	271	0	0.44573	TFCP2	0.014605	0.037839	22	2	0.90465	TFCP2	0.0087804	0.023432	16	2	1.5675
PHF11	0.50521	0.50296	259	0	0.28837	PHF11	0.53402	0.5324	272	0	0.71094	PHF11	0.20508	0.31867	165	2	1.0357	PHF11	0.057569	0.13646	69	2	2.1837
CCNB3	0.16685	0.16727	85	0	0.14535	CCNB3	0.53871	0.53704	273	0	-0.64692	CCNB3	0.96393	0.96368	486	0	-4.4616	CCNB3	0.98066	0.98043	495	0	-4.6284
FCRL3	0.46628	0.4652	237	0	0.020852	FCRL3	0.53987	0.53843	274	0	-0.034896	FCRL3	0.47525	0.53094	269	1	-0.43232	FCRL3	0.46757	0.56706	288	1	0.33587
NUP133	0.80597	0.80646	409	0	-0.079377	NUP133	0.54452	0.54309	275	0	-0.41056	NUP133	0.17892	0.28619	148	1	-1.7429	NUP133	0.21277	0.33684	167	1	-2.6659
RICTOR	0.38098	0.37985	195	0	-0.24908	RICTOR	0.54684	0.54548	276	0	-0.50323	RICTOR	0.80597	0.80646	403	0	-0.11767	RICTOR	0.82742	0.82835	422	0	0.49712
NEIL3	0.56842	0.5669	292	0	0.13193	NEIL3	0.55029	0.54856	277	0	-0.62988	NEIL3	0.67453	0.67816	341	1	-0.61004	NEIL3	0.67174	0.69181	345	1	-0.12762
AHSG	0.6518	0.65048	334	0	-0.20529	AHSG	0.55373	0.55221	278	0	-0.3768	AHSG	0.45592	0.5192	263	1	-0.22131	AHSG	0.34329	0.48621	246	1	0.14089
NUP62	0.50644	0.50412	260	0	0.35612	NUP62	0.55828	0.5565	279	0	0.73421	NUP62	0.32689	0.44551	226	1	0.70028	NUP62	0.028108	0.069898	42	1	0.37253
PRKCA	0.55601	0.55435	286	0	0.11156	PRKCA	0.56055	0.55889	280	0	-0.027424	PRKCA	0.75018	0.75084	375	0	0.26953	PRKCA	0.68005	0.69837	347	1	-0.3177
ZNF350	0.51735	0.51525	266	0	0.1113	ZNF350	0.56168	0.56005	281	0	-0.029058	ZNF350	0.30409	0.43359	219	1	0.34648	ZNF350	0.19258	0.31322	160	1	0.57319
POU2F2	0.34329	0.3422	176	0	0.28912	POU2F2	0.56506	0.56356	282	0	0.64285	POU2F2	0.52096	0.5601	279	1	0.3847	POU2F2	0.54914	0.61208	310	1	-0.030937
GZMB	0.14589	0.14623	74	0	-0.17645	GZMB	0.56842	0.5669	283	0	-0.66146	GZMB	0.87743	0.87837	442	0	-1.593	GZMB	0.79933	0.80008	403	1	-2.2035
OAS1	0.67822	0.67819	346	0	-0.15005	OAS1	0.57065	0.56925	284	0	0.11349	OAS1	0.4727	0.52947	268	1	0.020038	OAS1	0.32086	0.46111	237	1	0.25761
BTG2	0.83104	0.83205	421	0	-0.41084	BTG2	0.57176	0.57019	285	0	-1.0287	BTG2	0.53166	0.56765	281	1	-0.86491	BTG2	0.5293	0.60022	302	1	-0.70401
TNFRSF18	0.64103	0.64024	328	0	0.1658	TNFRSF18	0.57287	0.57139	286	0	0.59645	TNFRSF18	0.27904	0.41013	209	2	0.80148	TNFRSF18	0.4213	0.54362	274	1	0.66474
TNFRSF10D	0.71614	0.71758	365	0	-0.25119	TNFRSF10D	0.57398	0.57255	287	0	-0.48812	TNFRSF10D	0.39229	0.4808	244	1	-1.7435	TNFRSF10D	0.11919	0.22557	115	1	-2.5364
EIF3E	0.6209	0.62084	317	0	0.063892	EIF3E	0.5762	0.57458	288	0	0.0325	EIF3E	0.58714	0.60728	296	1	0.4798	EIF3E	0.54684	0.61086	308	1	0.46128
SRSF6	0.49287	0.49105	252	0	-0.13071	SRSF6	0.5784	0.57688	289	0	-0.44875	SRSF6	0.71529	0.71719	360	1	-1.69	SRSF6	0.76613	0.76901	386	1	-2.0232
DICER1	0.56393	0.56236	288	0	-0.037252	DICER1	0.5795	0.57805	290	0	-0.0060525	DICER1	0.71359	0.71572	358	1	0.58086	DICER1	0.75786	0.76144	381	1	0.54301
PYHIN1	0.63005	0.62917	322	0	0.082737	PYHIN1	0.58388	0.58245	291	0	-0.27341	PYHIN1	0.61782	0.63203	312	1	-0.10656	PYHIN1	0.61056	0.6505	322	1	-0.011597
HSPA12B	0.52692	0.52482	271	0	0.035321	HSPA12B	0.58497	0.58347	292	0	-0.18142	HSPA12B	0.72698	0.72821	362	1	-0.27264	HSPA12B	0.82252	0.8229	421	0	0.050972
CENPO	0.50888	0.5065	262	0	-0.10258	CENPO	0.58606	0.58464	293	0	-0.35855	CENPO	0.7076	0.70948	354	1	-0.86435	CENPO	0.6032	0.64545	320	1	-1.0799
TSG101	0.59254	0.59137	305	0	-0.3994	TSG101	0.59147	0.59039	294	0	-0.33007	TSG101	0.5003	0.54652	274	1	0.026781	TSG101	0.39788	0.5321	267	1	-0.33911
AFF4	0.55942	0.55765	287	0	-0.23659	AFF4	0.59254	0.59137	295	0	-0.46637	AFF4	0.66234	0.66756	337	1	-1.141	AFF4	0.80134	0.80211	405	0	-0.55675
CD151	0.46757	0.46657	238	0	-0.04877	CD151	0.59469	0.59384	296	0	0.2842	CD151	0.78702	0.7881	393	0	0.39396	CD151	0.26932	0.40305	199	2	1.089
TOP1	0.53048	0.52864	274	0	-0.20317	TOP1	0.5979	0.59716	297	0	-0.74458	TOP1	0.64986	0.65678	334	1	0.027551	TOP1	0.61678	0.6547	325	1	0.018627
VRK2	0.70501	0.70598	362	0	-0.36655	VRK2	0.59896	0.59826	298	0	-0.69373	VRK2	0.39649	0.4832	247	1	0.58914	VRK2	0.063469	0.14871	77	3	1.4427
IGFL2	0.58606	0.58464	301	0	-0.27389	IGFL2	0.6032	0.60268	299	0	-0.77065	IGFL2	0.62498	0.63714	317	1	-2.2759	IGFL2	0.69625	0.71132	354	1	-2.2864
XRCC5	0.38524	0.38417	198	0	0.2438	XRCC5	0.60426	0.60371	300	0	0.44738	XRCC5	0.62192	0.63499	315	1	0.42671	XRCC5	0.69977	0.7141	357	1	0.2591
HSD17B6	0.44674	0.44637	229	0	0.23336	HSD17B6	0.60637	0.60591	301	0	0.50665	HSD17B6	0.65083	0.65754	335	1	0.016579	HSD17B6	0.62904	0.66256	328	1	-0.16008
BCL11B	0.5795	0.57805	297	0	-0.1538	BCL11B	0.60742	0.60705	302	0	-0.36001	BCL11B	0.58931	0.6089	298	1	-0.41818	BCL11B	0.5003	0.58409	296	1	-0.077728
CXCL9	0.78702	0.7881	398	0	0.020158	CXCL9	0.60951	0.60934	303	0	0.052735	CXCL9	0.46885	0.52701	266	1	-0.6369	CXCL9	0.42941	0.54734	278	1	-0.19265
MCM2	0.49162	0.48995	251	0	0.15797	MCM2	0.61056	0.61047	304	0	0.52159	MCM2	0.36377	0.46551	237	1	0.6726	MCM2	0.28705	0.42316	215	2	0.89653
HERC6	0.68279	0.68298	350	0	-0.14546	HERC6	0.61678	0.61666	305	0	-0.85695	HERC6	0.80662	0.80725	404	0	-0.087036	HERC6	0.77709	0.77891	390	1	0.52554
TNFSF10	0.63307	0.63205	324	0	-0.25619	TNFSF10	0.61782	0.61788	306	0	-1.1332	TNFSF10	0.71444	0.71649	359	1	-2.0876	TNFSF10	0.78067	0.7825	393	1	-3.1815
AKAP1	0.71867	0.71997	366	0	-0.070028	AKAP1	0.6209	0.62084	307	0	0.51469	AKAP1	0.043829	0.10615	56	3	1.862	AKAP1	0.017831	0.045727	29	3	2.397
TBP	0.5673	0.5658	291	0	0.010772	TBP	0.62294	0.6224	308	0	0.017083	TBP	0.73027	0.73129	365	1	0.5198	TBP	0.33825	0.48051	242	2	0.88175
MOV10	0.5762	0.57458	296	0	0.11213	MOV10	0.62397	0.62341	309	0	0.35766	MOV10	0.76687	0.768	385	0	0.065362	MOV10	0.83401	0.83506	425	0	-0.060546
SIRPB1	0.52811	0.52622	272	0	0.075835	SIRPB1	0.626	0.62529	310	0	0.032448	SIRPB1	0.80067	0.80149	400	0	0.072875	SIRPB1	0.82191	0.82229	420	0	0.5275
APOL6	0.61884	0.61883	315	0	0.12463	APOL6	0.62702	0.6263	311	0	0.39954	APOL6	0.63106	0.64196	321	1	0.37119	APOL6	0.36548	0.5112	254	2	0.76637
CCDC8	0.72451	0.7258	369	0	0.075431	CCDC8	0.62803	0.62731	312	0	0.53749	CCDC8	0.28885	0.42215	215	2	0.76998	CCDC8	0.16459	0.27968	142	2	1.561
PRDX4	0.63607	0.63518	327	0	-0.052765	PRDX4	0.63206	0.63111	313	0	0.14287	PRDX4	0.32539	0.44477	225	1	0.080612	PRDX4	0.31783	0.45751	236	1	-0.34817
C1orf127	0.56954	0.56811	293	0	-0.17507	C1orf127	0.63307	0.63205	314	0	0.076288	C1orf127	0.15643	0.25781	136	2	1.2417	C1orf127	0.27726	0.41196	204	2	1.0745
MT1X	0.88866	0.88939	451	0	-0.19872	MT1X	0.63407	0.63306	315	0	-0.06084	MT1X	0.68188	0.68527	344	1	0.27071	MT1X	0.28438	0.42016	211	2	1.0178
MARCH8_	0.69448	0.69538	355	0	0.13157	MARCH8_	0.63706	0.63619	316	0	0.28699	MARCH8_	0.68912	0.69231	346	1	-0.14605	MARCH8_	0.70152	0.71538	358	1	-0.80813
CCR3	0.56618	0.56474	290	0	0.018002	CCR3	0.64004	0.63928	317	0	-0.019411	CCR3	0.89357	0.89397	450	0	-0.82196	CCR3	0.93142	0.93074	472	0	-0.63449
ABCA1	0.53871	0.53704	279	0	0.11521	ABCA1	0.64202	0.64114	318	0	0.48844	ABCA1	0.10899	0.19735	103	2	1.4891	ABCA1	0.11415	0.2193	111	2	1.7826
RBM25	0.65853	0.65776	338	0	0.10569	RBM25	0.64399	0.64292	319	0	-0.6375	RBM25	0.7447	0.74544	373	0	-0.82384	RBM25	0.75481	0.75851	379	1	-0.63251
ZNF28	0.59683	0.59612	308	0	-0.58624	ZNF28	0.64497	0.64382	320	0	-0.70846	ZNF28	0.83401	0.83506	417	0	-0.58609	ZNF28	0.87839	0.87928	445	0	-1.0128
ARID1A	0.80465	0.8054	408	0	-0.0034214	ARID1A	0.64595	0.64486	321	0	0.16829	ARID1A	0.6736	0.67736	340	1	0.29743	ARID1A	0.73995	0.7463	373	1	0.52272
SLU7	0.64301	0.64201	329	0	0.083275	SLU7	0.65469	0.65355	322	0	0.43976	SLU7	0.76089	0.76184	379	0	-0.36115	SLU7	0.69448	0.70995	353	1	-0.51734
POLR2A	0.68732	0.68807	351	0	0.07605	POLR2A	0.65566	0.65454	323	0	0.44632	POLR2A	0.78351	0.78465	391	0	0.012758	POLR2A	0.85057	0.85118	433	0	-0.81466
LILRA4	0.71104	0.71219	364	0	-0.083001	LILRA4	0.65662	0.65567	324	0	-0.13465	LILRA4	0.24161	0.3647	191	2	0.91308	LILRA4	0.30783	0.44677	232	2	0.95557
CENPF	0.62803	0.62731	321	0	-0.18475	CENPF	0.65949	0.65878	325	0	-1.0315	CENPF	0.96562	0.96521	488	0	-4.5809	CENPF	0.98774	0.9878	500	0	-4.1378
ERCC5	0.78979	0.79084	401	0	0.068492	ERCC5	0.66139	0.6607	326	0	0.15847	ERCC5	0.38947	0.47941	243	1	-0.44056	ERCC5	0.38098	0.52446	262	1	-0.56652
CD81	0.69625	0.6971	356	0	-0.040648	CD81	0.66234	0.66167	327	0	-0.10607	CD81	0.77056	0.77152	386	0	-0.52902	CD81	0.74154	0.74749	374	1	-0.51972
SERPINB6	0.76613	0.76718	388	0	-0.17879	SERPINB6	0.66612	0.66554	328	0	-0.57679	SERPINB6	0.58497	0.60556	294	1	-0.56429	SERPINB6	0.48662	0.57691	292	1	-0.56394
CASP5	0.51615	0.51395	265	0	0.068771	CASP5	0.668	0.66771	329	0	0.40108	CASP5	0.55373	0.5832	286	1	0.71369	CASP5	0.23098	0.35855	182	2	0.94995
UBE2B	0.59576	0.59496	307	0	-0.30405	UBE2B	0.66988	0.66943	330	0	-0.95851	UBE2B	0.76164	0.76265	380	0	-3.2569	UBE2B	0.80531	0.80588	410	0	-3.4755
IFI30	0.68188	0.68211	349	0	-0.12785	IFI30	0.67081	0.67048	331	0	0.15651	IFI30	0.73594	0.73675	367	1	0.66626	IFI30	0.33639	0.47857	240	2	0.88859
APOBEC3G	0.6773	0.67712	345	0	-0.19029	APOBEC3G	0.67267	0.67234	332	0	-0.35419	APOBEC3G	0.88729	0.88808	445	0	-0.12314	APOBEC3G	0.90002	0.90011	455	0	0.13962
HSPB1	0.58169	0.58017	299	0	0.1916	HSPB1	0.6736	0.67327	333	0	0.44436	HSPB1	0.27993	0.4112	210	2	0.80563	HSPB1	0.26144	0.39436	194	2	1.1345
NUP85	0.83519	0.83632	426	0	-0.0087529	NUP85	0.67545	0.67533	334	0	-0.66906	NUP85	0.46628	0.52532	265	1	-0.98998	NUP85	0.42401	0.54485	275	1	-1.5645
MTA1	0.56506	0.56356	289	0	-0.2036	MTA1	0.6773	0.67712	335	0	-0.74073	MTA1	0.79392	0.79504	396	0	-2.0071	MTA1	0.83342	0.83455	424	0	-1.2638
CBFB	0.86701	0.86783	442	0	-0.050182	CBFB	0.68005	0.68018	336	0	-0.014726	CBFB	0.63507	0.64514	323	1	0.29892	CBFB	0.36738	0.51345	256	2	0.7854
SUV39H1	0.72533	0.72662	370	0	-0.15862	SUV39H1	0.68097	0.68107	337	0	-0.56759	SUV39H1	0.84835	0.84929	425	0	-0.91213	SUV39H1	0.77129	0.77377	388	1	-0.37003
MLLT1	0.81117	0.81166	411	0	-0.14167	MLLT1	0.68279	0.68298	338	0	-0.56597	MLLT1	0.80858	0.80911	406	0	-1.1838	MLLT1	0.85762	0.85844	438	0	-1.3192
POU2F1	0.78491	0.78598	396	0	-0.060882	POU2F1	0.68551	0.68603	339	0	0.0012337	POU2F1	0.20943	0.32432	167	1	-0.21308	POU2F1	0.077181	0.17281	86	1	0.29358
CD37	0.70065	0.70153	359	0	0.08683	CD37	0.68642	0.68705	340	0	0.12824	CD37	0.80923	0.80976	407	0	-0.87133	CD37	0.87353	0.87451	443	0	-0.41993
PQBP1	0.57398	0.57255	295	0	0.15363	PQBP1	0.68732	0.68807	341	0	-0.057579	PQBP1	0.72945	0.73042	364	1	0.56038	PQBP1	0.63905	0.66919	330	1	0.4244
HSPA13	0.78771	0.78885	399	0	-0.059498	HSPA13	0.68822	0.68893	342	0	-0.033574	HSPA13	0.69448	0.69725	348	1	-0.020195	HSPA13	0.71782	0.72856	366	1	0.20357
EIF3L	0.8665	0.86721	441	0	-0.19139	EIF3L	0.68912	0.68994	343	0	-0.84071	EIF3L	0.4131	0.4926	251	1	-1.7455	EIF3L	0.29483	0.43193	220	1	-0.75848
TRIM21	0.83811	0.83944	428	0	-0.051078	TRIM21	0.69002	0.69077	344	0	-0.2411	TRIM21	0.3565	0.46111	235	1	-0.71592	TRIM21	0.22769	0.35481	179	1	-0.9134
HSPA4	0.74784	0.74875	383	0	-0.19369	HSPA4	0.69091	0.69178	345	0	-0.5068	HSPA4	0.71274	0.71477	357	1	0.28251	HSPA4	0.29876	0.43645	224	2	0.98185
CFLAR	0.82129	0.82169	416	0	-0.31046	CFLAR	0.69713	0.69796	346	0	-0.71628	CFLAR	0.43878	0.50842	259	1	-1.6065	CFLAR	0.49535	0.58149	294	1	-1.9299
DHX15	0.52573	0.52374	270	0	0.21783	DHX15	0.69977	0.70068	347	0	0.033677	DHX15	0.62803	0.63962	319	1	-0.39185	DHX15	0.45461	0.56067	283	1	-0.15272
CD9	0.82863	0.82956	419	0	-0.045673	CD9	0.70065	0.70153	348	0	0.12904	CD9	0.22894	0.34923	181	2	0.95687	CD9	0.1557	0.26948	138	2	1.6815
HSF1	0.53636	0.53473	278	0	-0.12233	HSF1	0.70414	0.70497	349	0	-0.4396	HSF1	0.74234	0.74322	371	0	-1.4125	HSF1	0.70674	0.7195	359	1	-1.5799
TARDBP	0.73675	0.73746	376	0	-0.37499	TARDBP	0.70674	0.70774	350	0	-0.80735	TARDBP	0.88866	0.88939	448	0	-0.76645	TARDBP	0.92253	0.92233	467	0	-0.73141
HAVCR2	0.76761	0.76868	389	0	0.10591	HAVCR2	0.70846	0.70956	351	0	0.026647	HAVCR2	0.70065	0.70294	351	1	-0.23918	HAVCR2	0.78771	0.7891	399	1	0.72103
SAMHD1	0.77202	0.7731	391	0	-0.21918	SAMHD1	0.71018	0.71143	352	0	-0.86813	SAMHD1	0.38665	0.47782	241	1	-0.70339	SAMHD1	0.22439	0.35097	177	1	0.092071
NAPSA	0.53284	0.53119	276	0	0.1714	NAPSA	0.71189	0.71318	353	0	0.28903	NAPSA	0.89918	0.89926	453	0	-0.28798	NAPSA	0.9211	0.92074	466	0	-0.76682
BANF1	0.64791	0.64664	332	0	0.065289	BANF1	0.71274	0.71415	354	0	0.39915	BANF1	0.26756	0.39652	205	2	0.82609	BANF1	0.36643	0.51222	255	2	0.75392
DNAJA1	0.63407	0.63306	325	0	-0.099891	DNAJA1	0.71444	0.71595	355	0	-0.27387	DNAJA1	0.099261	0.18486	93	1	-1.2759	DNAJA1	0.052856	0.12602	62	1	-1.7435
PRR13	0.58388	0.58245	300	0	-0.39119	PRR13	0.71614	0.71758	356	0	-0.33026	PRR13	0.7571	0.75764	376	0	0.21249	PRR13	0.78632	0.78764	397	1	0.69842
RELA	0.65276	0.65159	335	0	0.12874	RELA	0.7195	0.72081	357	0	0.37462	RELA	0.5979	0.61603	302	1	0.18641	RELA	0.65083	0.67665	334	1	0.26419
DNAJB6	0.50276	0.50064	257	0	0.019949	DNAJB6	0.72201	0.72335	358	0	0.32316	DNAJB6	0.64004	0.64934	327	1	0.25506	DNAJB6	0.45982	0.56315	286	1	0.32021
R3HDM1	0.75095	0.75157	385	0	-0.015738	R3HDM1	0.72285	0.72412	359	0	0.054106	R3HDM1	0.42401	0.49935	253	1	-0.66674	R3HDM1	0.39229	0.52947	265	1	-1.6804
FCRL5	0.65662	0.65567	336	0	0.16286	FCRL5	0.72451	0.7258	360	0	0.013811	FCRL5	0.73835	0.73906	368	0	0.47665	FCRL5	0.6736	0.69314	346	1	0.61052
TNFRSF10A	0.61987	0.61977	316	0	-0.018134	TNFRSF10A	0.72616	0.72748	361	0	-0.18478	TNFRSF10A	0.7494	0.75023	374	0	0.48495	TNFRSF10A	0.29695	0.43438	222	2	0.98877
CASC5	0.72118	0.72247	367	0	-0.25349	CASC5	0.72698	0.72814	362	0	-1.03	CASC5	0.72781	0.72887	363	1	-0.69786	CASC5	0.81181	0.81214	415	0	-0.73287
TRIM28	0.80399	0.80479	407	0	-0.16936	TRIM28	0.72781	0.72882	363	0	-0.11224	TRIM28	0.73352	0.73444	366	1	0.20442	TRIM28	0.68551	0.70288	349	1	0.68114
NCOA6	0.61782	0.61788	314	0	-0.09436	NCOA6	0.72945	0.73037	364	0	-0.45156	NCOA6	0.86289	0.86364	434	0	-0.64666	NCOA6	0.89001	0.89066	453	0	-0.69126
AIM2	0.62498	0.62424	319	0	-0.54318	AIM2	0.73027	0.73125	365	0	-1.5054	AIM2	0.80793	0.80849	405	0	-2.343	AIM2	0.71529	0.72651	363	1	-2.9557
SERINC5	0.668	0.66771	343	0	0.13608	SERINC5	0.73108	0.73205	366	0	-0.34675	SERINC5	0.63905	0.64845	326	1	-0.81664	SERINC5	0.75862	0.76215	382	1	-0.2048
SSX7	0.78138	0.78249	393	0	-0.090511	SSX7	0.73915	0.74005	367	0	-0.6919	SSX7	0.53048	0.56658	280	1	-1.6985	SSX7	0.38665	0.52696	264	1	-1.4942
GADD45A	0.91892	0.91874	467	0	-0.049009	GADD45A	0.73995	0.74086	368	0	-0.22396	GADD45A	0.88956	0.8902	449	0	-0.5717	GADD45A	0.8	0.80078	404	1	-0.64257
CD300C	0.76013	0.76114	387	0	0.014365	CD300C	0.74075	0.74162	369	0	-0.018528	CD300C	0.80134	0.80211	401	0	-0.29276	CD300C	0.59896	0.64261	319	1	0.066046
TIMD4	0.64986	0.64864	333	0	-0.23537	TIMD4	0.7447	0.74544	370	0	-0.92107	TIMD4	0.8169	0.81717	411	0	-1.6914	TIMD4	0.81627	0.81658	417	0	-1.0318
BST2	0.73755	0.73825	377	0	-0.32038	BST2	0.74628	0.74707	371	0	-0.96965	BST2	0.70846	0.71043	355	1	-2.7919	BST2	0.64202	0.67108	332	1	-3.3268
RPS21	0.76909	0.77001	390	0	-0.24915	RPS21	0.7494	0.75023	372	0	-0.45854	RPS21	0.85276	0.85345	429	0	-1.6745	RPS21	0.88407	0.88516	450	0	-2.6605
EZR	0.70327	0.70412	361	0	-0.098894	EZR	0.75018	0.75084	373	0	-0.064157	EZR	0.90702	0.90703	456	0	-0.36454	EZR	0.80399	0.80479	408	0	-0.45781
APOBEC3B	0.85708	0.85793	434	0	-0.023268	APOBEC3B	0.75095	0.75157	374	0	0.097678	APOBEC3B	0.85762	0.85844	430	0	-0.74161	APOBEC3B	0.91929	0.91907	463	0	-0.47582
SNRPC	0.74935	0.74712	384	0	-0.1709	SNRPC	0.7513	0.74896	375	0	-0.30989	SNRPC	0.16181	0.23749	143	1	1.1438	SNRPC	0.10103	0.17331	103	1	1.7708
LILRB4	0.73915	0.74005	379	0	0.070892	LILRB4	0.75173	0.75231	376	0	-0.34087	LILRB4	0.64103	0.65012	328	1	0.36886	LILRB4	0.2826	0.41816	210	2	1.0374
CD3E	0.69359	0.69445	354	0	-0.27214	CD3E	0.7525	0.75294	377	0	-0.45287	CD3E	0.67914	0.68255	343	1	-0.29538	CD3E	0.50153	0.58474	297	1	-0.62372
PARP9	0.90941	0.90928	460	0	-0.093763	PARP9	0.75481	0.7553	378	0	0.10027	PARP9	0.015902	0.041054	26	3	1.2767	PARP9	0.0085524	0.022777	15	3	1.9481
CD164	0.62294	0.6224	318	0	-0.21393	CD164	0.75786	0.75863	379	0	-0.098963	CD164	0.84946	0.85025	426	0	0.23991	CD164	0.8665	0.86721	441	0	-0.11702
HIF1A	0.7076	0.70857	363	0	0.084011	HIF1A	0.75862	0.75944	380	0	0.088536	HIF1A	0.83869	0.83994	421	0	0.24589	HIF1A	0.36076	0.50585	251	2	0.7944
ITGB3BP	0.35571	0.35429	183	0	0.2557	ITGB3BP	0.75905	0.75637	381	0	-0.23611	ITGB3BP	0.60004	0.59845	304	0	-0.738	ITGB3BP	0.37957	0.4191	261	1	-0.74619
RNASEL	0.72698	0.72814	371	0	-0.057045	RNASEL	0.75938	0.76031	382	0	-0.37135	RNASEL	0.9054	0.90525	455	0	-0.90642	RNASEL	0.92842	0.92805	470	0	-0.94551
MDM2	0.85868	0.85953	436	0	-0.14326	MDM2	0.76013	0.76114	383	0	-0.58931	MDM2	0.74392	0.74463	372	0	-1.4222	MDM2	0.71614	0.72728	364	1	-2.4101
NDUFB6	0.80134	0.80211	405	0	-0.099334	NDUFB6	0.76164	0.76265	384	0	-0.92316	NDUFB6	0.61264	0.62772	310	1	-4.8494	NDUFB6	0.63607	0.66725	329	1	-4.9687
BCL2L1	0.69002	0.69077	352	0	0.035107	BCL2L1	0.76314	0.76437	385	0	0.26517	BCL2L1	0.1194	0.21069	108	2	1.4356	BCL2L1	0.08185	0.17925	90	2	2.0059
DDX5	0.66706	0.66672	342	0	0.042169	DDX5	0.76464	0.76573	386	0	0.037389	DDX5	0.88546	0.88656	444	0	0.044431	DDX5	0.85221	0.85289	434	0	0.32162
OAS2	0.85167	0.85225	432	0	0.008157	OAS2	0.76538	0.76645	387	0	0.17552	OAS2	0.74154	0.74237	370	0	0.3378	OAS2	0.71698	0.72794	365	1	0.50873
IFIT3	0.67453	0.67425	344	0	-0.1591	IFIT3	0.76687	0.768	388	0	-0.51754	IFIT3	0.6032	0.6201	306	1	0.13666	IFIT3	0.33288	0.47456	238	1	0.060278
CPSF6	0.6116	0.61155	309	0	-0.0067778	CPSF6	0.76761	0.76868	389	0	-0.46432	CPSF6	0.96285	0.96247	485	0	-3.6288	CPSF6	0.98422	0.98421	498	0	-4.9345
FCGR1B	0.48032	0.47897	243	0	-0.094984	FCGR1B	0.76982	0.77073	390	0	-0.98549	FCGR1B	0.98066	0.98043	498	0	-1.2963	FCGR1B	0.93622	0.93566	474	0	-1.411
UBP1	0.74075	0.74162	380	0	0.069599	UBP1	0.77129	0.77245	391	0	0.032638	UBP1	0.77781	0.77878	389	0	-0.080068	UBP1	0.7494	0.7541	376	1	-0.28014
TNRC6A	0.58841	0.58644	302	0	-0.016737	TNRC6A	0.77293	0.7704	392	0	-0.29461	TNRC6A	0.9193	0.91887	459	0	-1.277	TNRC6A	0.92476	0.92426	468	0	-1.7277
EIF2AK2	0.66234	0.66167	339	0	0.16343	EIF2AK2	0.77348	0.77456	393	0	-0.12248	EIF2AK2	0.69181	0.69481	347	1	0.22279	EIF2AK2	0.22811	0.35537	180	2	1.2855
XRCC6	0.72781	0.72882	372	0	-0.29028	XRCC6	0.77565	0.77675	394	0	-0.53938	XRCC6	0.88775	0.88844	446	0	-0.92318	XRCC6	0.875	0.87608	444	0	-0.5759
ANKRD36	0.62702	0.6263	320	0	0.12354	ANKRD36	0.78421	0.78533	395	0	0.19298	ANKRD36	0.56393	0.59062	288	1	0.20606	ANKRD36	0.55029	0.61261	311	1	-0.19652
BMP2K	0.55144	0.54966	285	0	-0.014575	BMP2K	0.78491	0.78598	396	0	0.033728	BMP2K	0.90941	0.90928	457	0	-1.0149	BMP2K	0.84612	0.84723	431	0	-1.1044
ZNF10	0.79933	0.80008	404	0	0.05217	ZNF10	0.78632	0.78732	397	0	-0.10543	ZNF10	0.77637	0.77743	388	0	-0.12001	ZNF10	0.5422	0.60798	306	1	-0.037709
SERPING1	0.7891	0.79017	400	0	0.069752	SERPING1	0.78841	0.78946	398	0	-0.15703	SERPING1	0.86132	0.86212	432	0	0.16066	SERPING1	0.35793	0.5024	250	2	0.78099
NFATc3	0.96623	0.96589	495	0	-0.22787	NFATc3	0.7891	0.79017	399	0	-0.88415	NFATc3	0.46112	0.52207	264	1	-1.629	NFATc3	0.40206	0.53404	269	1	-1.3115
TRIM11	0.83282	0.83387	423	0	0.0066134	TRIM11	0.78979	0.79084	400	0	0.19941	TRIM11	0.85167	0.85225	428	0	0.1378	TRIM11	0.85655	0.85745	437	0	0.32252
MNDA	0.84612	0.84723	430	0	-0.050096	MNDA	0.79118	0.79218	401	0	-0.47094	MNDA	0.76239	0.76345	381	0	-0.4189	MNDA	0.68912	0.7058	350	1	-0.46281
MMP8	0.81816	0.81849	414	0	-0.20097	MMP8	0.79186	0.79288	402	0	-0.85958	MMP8	0.56618	0.59229	289	1	-0.031693	MMP8	0.52096	0.59541	300	1	0.23481
SLC40A1	0.81753	0.81791	413	0	-0.12807	SLC40A1	0.79255	0.79367	403	0	0.080482	SLC40A1	0.83163	0.83275	415	0	0.23692	SLC40A1	0.88172	0.88271	448	0	-0.26315
IL18R1	0.73835	0.73906	378	0	-0.35853	IL18R1	0.79392	0.79504	404	0	-0.21863	IL18R1	0.28171	0.41347	213	2	0.80558	IL18R1	0.28171	0.417	208	2	1.0584
CD58	0.65758	0.65691	337	0	-0.087419	CD58	0.79528	0.79631	405	0	-0.63444	CD58	0.64301	0.65157	329	1	-3.4619	CD58	0.56168	0.61955	314	1	-2.6818
XIAP	0.69091	0.69178	353	0	-0.20112	XIAP	0.79731	0.79824	406	0	-0.57399	XIAP	0.86496	0.86561	437	0	0.20438	XIAP	0.85547	0.85627	436	0	0.19235
TRIM22	0.79731	0.79824	403	0	-0.28531	TRIM22	0.79933	0.80008	407	0	-0.49897	TRIM22	0.79528	0.79631	398	0	-0.014209	TRIM22	0.80597	0.80646	411	0	0.23306
PRKCD	0.925	0.92471	472	0	-0.24058	PRKCD	0.8	0.80078	408	0	0.12089	PRKCD	0.69801	0.70047	350	1	0.28137	PRKCD	0.85276	0.85345	435	0	0.25567
STAB1	0.802	0.80275	406	0	-0.28655	STAB1	0.802	0.80275	409	0	-0.46966	STAB1	0.8346	0.83573	418	0	0.18323	STAB1	0.36265	0.50836	252	2	0.76511
CLEC4A	0.91633	0.91639	465	0	-0.13909	CLEC4A	0.80267	0.80344	410	0	-0.10238	CLEC4A	0.64888	0.65592	333	1	-0.50073	CLEC4A	0.62803	0.66195	327	1	-0.78235
IFNAR1	0.81052	0.81095	410	0	-0.14298	IFNAR1	0.80727	0.80793	411	0	-0.39045	IFNAR1	0.92976	0.92918	465	0	-2.0835	IFNAR1	0.96562	0.96521	486	0	-2.9201
MLLT3	0.85762	0.85844	435	0	-0.065863	MLLT3	0.80793	0.80849	412	0	-0.16081	MLLT3	0.97579	0.97547	495	0	-1.0335	MLLT3	0.98434	0.98434	499	0	-2.1713
C17orf47	0.83753	0.83886	427	0	-0.035334	C17orf47	0.80923	0.80976	413	0	-0.14385	C17orf47	0.48032	0.53394	270	1	-0.2116	C17orf47	0.29328	0.43017	219	1	0.28141
C17orf66	0.61471	0.61459	311	0	0.050019	C17orf66	0.81052	0.81095	414	0	-0.053424	C17orf66	0.84043	0.84168	422	0	0.2965	C17orf66	0.81052	0.81095	414	0	0.65506
DROSHA	0.85921	0.86009	437	0	-0.15935	DROSHA	0.81181	0.81214	415	0	-0.075315	DROSHA	0.78421	0.78533	392	0	0.41631	DROSHA	0.68097	0.69907	348	1	0.30515
TRIM5	0.82742	0.82835	418	0	-0.17683	TRIM5	0.81564	0.81591	416	0	-0.7233	TRIM5	0.91558	0.91562	458	0	-0.64409	TRIM5	0.93684	0.9363	475	0	-1.1812
HDAC2	0.61264	0.61249	310	0	0.118	HDAC2	0.81753	0.81791	417	0	0.097642	HDAC2	0.83519	0.83632	419	0	0.14769	HDAC2	0.72698	0.7357	369	1	-0.088211
P2RX5	0.90662	0.9066	458	0	-0.12833	P2RX5	0.81879	0.81906	418	0	-0.39571	P2RX5	0.76538	0.76645	384	0	0.02955	P2RX5	0.18992	0.31021	157	2	1.4609
IFI44L	0.72863	0.72964	373	0	0.040429	IFI44L	0.82004	0.82034	419	0	-0.40744	IFI44L	0.94846	0.94817	479	0	-0.77531	IFI44L	0.96603	0.96562	487	0	-0.71682
XRRA1	0.8346	0.83573	425	0	-0.015051	XRRA1	0.82437	0.82509	420	0	0.113	XRRA1	0.87646	0.87743	441	0	0.14988	XRRA1	0.79664	0.79755	401	1	0.38264
APOBEC3F	0.78421	0.78533	395	0	-0.23758	APOBEC3F	0.82621	0.82706	421	0	-0.35047	APOBEC3F	0.95369	0.95332	481	0	-1.0438	APOBEC3F	0.97325	0.97303	490	0	-1.2984
RSAD2	0.69889	0.69984	358	0	-0.2349	RSAD2	0.82803	0.82894	422	0	-0.26612	RSAD2	0.83342	0.83455	416	0	-0.48467	RSAD2	0.83519	0.83632	426	0	-0.73492
WRN	0.79049	0.79156	402	0	-0.10574	WRN	0.83044	0.83132	423	0	-0.93881	WRN	0.98283	0.98266	500	0	-3.6012	WRN	0.99354	0.99347	503	0	-4.039
KRTAP5	0.92324	0.92297	470	0	-0.12403	KRTAP5	0.8346	0.83573	424	0	-0.23065	KRTAP5	0.94457	0.94421	476	0	-0.61296	KRTAP5	0.95738	0.95731	482	0	-0.54209
KAT5	0.88684	0.88764	449	0	-0.1121	KAT5	0.83519	0.83632	425	0	-0.17666	KAT5	0.5795	0.60156	293	1	-0.40342	KAT5	0.56618	0.62212	316	1	0.12849
NUP155	0.74706	0.748	382	0	-0.0002791	NUP155	0.83578	0.83697	426	0	-0.10141	NUP155	0.87598	0.877	440	0	-0.28667	NUP155	0.87004	0.87084	442	0	-0.51423
RNASE2	0.944	0.94356	485	0	-0.26509	RNASE2	0.83753	0.83886	427	0	-0.31798	RNASE2	0.82066	0.82098	414	0	-0.074684	RNASE2	0.9167	0.91666	462	0	-0.42125
GNA13	0.97394	0.97373	498	0	-0.38412	GNA13	0.83985	0.84106	428	0	-0.3823	GNA13	0.86547	0.86619	438	0	0.044763	GNA13	0.78351	0.78509	396	1	0.5319
RNF216	0.82437	0.82509	417	0	0.012738	RNF216	0.84329	0.84445	429	0	-0.2113	RNF216	0.85921	0.86009	431	0	0.18594	RNF216	0.75557	0.75924	380	1	-0.22963
PARP14	0.75634	0.75693	386	0	-0.066039	PARP14	0.84442	0.84548	430	0	-0.27176	PARP14	0.62904	0.64033	320	1	-0.092782	PARP14	0.56281	0.62015	315	1	-0.38114
ELL2	0.93142	0.93074	478	0	-0.10326	ELL2	0.84499	0.84602	431	0	0.038463	ELL2	0.18289	0.29137	152	2	1.1649	ELL2	0.28617	0.42215	214	2	1.0528
SLFN11	0.85221	0.85289	433	0	-0.1221	SLFN11	0.84779	0.84885	432	0	-0.6953	SLFN11	0.73995	0.74086	369	0	-1.0157	SLFN11	0.80333	0.80412	407	0	-0.44491
ACTL6A	0.93559	0.935	480	0	-0.16496	ACTL6A	0.85057	0.85118	433	0	-0.47134	ACTL6A	0.27815	0.40918	208	2	0.81264	ACTL6A	0.18289	0.30178	152	2	1.506
HAVCR1	0.95216	0.95175	489	0	-0.12745	HAVCR1	0.85493	0.85575	434	0	-0.046623	HAVCR1	0.77493	0.77612	387	0	-0.47187	HAVCR1	0.79596	0.79685	400	1	-0.47881
AKAP13	0.86904	0.86976	443	0	-0.1594	AKAP13	0.85655	0.85745	435	0	-0.58476	AKAP13	0.92002	0.9198	460	0	-0.82644	AKAP13	0.93109	0.93041	471	0	-0.86857
GIMAP7	0.69713	0.69796	357	0	-0.019254	GIMAP7	0.86289	0.86364	436	0	-0.12615	GIMAP7	0.79866	0.79945	399	0	0.35213	GIMAP7	0.72285	0.73243	368	1	0.61933
HSPA5	0.92672	0.92639	473	0	-0.21759	HSPA5	0.86392	0.86467	437	0	-0.44238	HSPA5	0.86184	0.8626	433	0	0.20172	HSPA5	0.83163	0.83275	423	0	0.27556
CHMP5	0.64399	0.64292	330	0	0.1225	CHMP5	0.86904	0.86976	438	0	-0.017717	CHMP5	0.93464	0.93408	467	0	-0.62464	CHMP5	0.94197	0.94147	476	0	-0.96751
DUSP1	0.98805	0.98812	502	0	-0.27355	DUSP1	0.86954	0.87026	439	0	-0.05688	DUSP1	0.60426	0.6209	307	1	-0.92416	DUSP1	0.42806	0.5468	277	1	-0.97674
CD86	0.9622	0.96185	493	0	-0.25102	CD86	0.87004	0.87084	440	0	-0.76151	CD86	0.61678	0.63101	311	1	-3.0013	CD86	0.53048	0.60088	303	1	-3.6686
RNASE3	0.94168	0.9412	483	0	-0.13951	RNASE3	0.87254	0.87348	441	0	-0.11286	RNASE3	0.67081	0.67493	339	1	0.22479	RNASE3	0.3336	0.47544	239	2	0.89057
CAMP	0.95593	0.95561	491	0	-0.11924	CAMP	0.87353	0.87451	442	0	-0.007747	CAMP	0.8882	0.88899	447	0	-0.01018	CAMP	0.78209	0.78375	395	1	-0.28347
ZNF175	0.78632	0.78732	397	0	-0.36567	ZNF175	0.875	0.87608	443	0	-0.61239	ZNF175	0.75862	0.75944	377	0	-0.080894	ZNF175	0.71104	0.72299	361	1	-0.25002
NMI	0.5293	0.52735	273	0	-0.10065	NMI	0.87646	0.87743	444	0	-0.5424	NMI	0.97325	0.97303	491	0	-1.2849	NMI	0.97359	0.97345	491	0	-2.1182
HMMR	0.74313	0.74393	381	0	-0.027613	HMMR	0.87695	0.87793	445	0	-0.20632	HMMR	0.96153	0.96131	483	0	-0.9424	HMMR	0.97445	0.97418	492	0	-1.5704
ROCK2	0.88407	0.88516	448	0	-0.09915	ROCK2	0.87839	0.87928	446	0	-0.40212	ROCK2	0.93959	0.93905	471	0	-1.2256	ROCK2	0.8836	0.88466	449	0	-0.84442
TCF4	0.89531	0.89567	454	0	-0.18145	TCF4	0.87983	0.8808	447	0	-0.81017	TCF4	0.96499	0.96455	487	0	-4.1054	TCF4	0.97546	0.97516	493	0	-4.4673
SPAG5	0.73271	0.73359	375	0	-0.15328	SPAG5	0.88125	0.88229	448	0	-0.42808	SPAG5	0.80531	0.80588	402	0	-0.89888	SPAG5	0.65276	0.6781	336	1	-0.98397
TSPAN8	0.82066	0.82098	415	0	0.055034	TSPAN8	0.885	0.88608	449	0	-0.22014	TSPAN8	0.53987	0.57354	283	1	-1.3108	TSPAN8	0.51252	0.59072	299	1	-2.4658
TOPBP1	0.44937	0.44907	231	0	0.13961	TOPBP1	0.88638	0.8873	450	0	-0.89232	TOPBP1	0.99387	0.99371	503	0	-3.5314	TOPBP1	0.99201	0.99206	502	0	-4.0626
APOL1	0.91098	0.91087	461	0	-0.21783	APOL1	0.88775	0.88844	451	0	-0.11011	APOL1	0.76314	0.76437	382	0	0.24946	APOL1	0.73675	0.74334	372	1	0.098363
NCKAP1	0.83927	0.84049	429	0	0.010074	NCKAP1	0.88956	0.8902	452	0	-0.57577	NCKAP1	0.7946	0.7957	397	0	-0.088374	NCKAP1	0.80465	0.8054	409	0	0.48753
PRKAA1	0.92038	0.92011	468	0	-0.3222	PRKAA1	0.89357	0.89397	453	0	-1.17	PRKAA1	0.89488	0.89526	451	0	-1.825	PRKAA1	0.81564	0.81591	416	0	-0.95994
PRKRA	0.83163	0.83275	422	0	-0.22771	PRKRA	0.8979	0.89798	454	0	-1.2092	PRKRA	0.85057	0.85118	427	0	-4.3497	PRKRA	0.90044	0.90049	456	0	-5.374
DKC1	0.90295	0.90281	456	0	-0.36223	DKC1	0.89918	0.89926	455	0	-0.45981	DKC1	0.67545	0.67914	342	1	0.62531	DKC1	0.54568	0.61011	307	1	0.54428
HDAC1	0.7319	0.73279	374	0	0.063473	HDAC1	0.90044	0.90049	456	0	-0.12872	HDAC1	0.79118	0.79218	395	0	0.42648	HDAC1	0.30057	0.43838	226	2	1.006
SPEN	0.83342	0.83455	424	0	-0.23795	SPEN	0.90086	0.90085	457	0	-0.34873	SPEN	0.4321	0.5041	257	1	-0.66051	SPEN	0.43344	0.5495	279	1	-0.7584
SUPT6H	0.78209	0.78322	394	0	-0.20611	SUPT6H	0.90377	0.90359	458	0	-0.58915	SUPT6H	0.81437	0.81484	410	0	-0.74794	SUPT6H	0.77781	0.77965	391	1	0.051459
TP53BP1	0.88775	0.88844	450	0	-0.030364	TP53BP1	0.90418	0.90395	459	0	-0.24846	TP53BP1	0.9622	0.96185	484	0	-0.75595	TP53BP1	0.90459	0.90438	458	0	-0.38422
MID1IP1	0.86392	0.86467	440	0	-0.24308	MID1IP1	0.90702	0.90703	460	0	-0.47177	MID1IP1	0.81879	0.81906	413	0	-0.13893	MID1IP1	0.76538	0.76837	385	1	0.2872
MED7	0.85112	0.85171	431	0	-0.26288	MED7	0.90941	0.90928	461	0	-0.80132	MED7	0.94079	0.94032	472	0	-0.62894	MED7	0.925	0.92471	469	0	-0.16421
SUPT5H	0.86079	0.86163	438	0	-0.087604	SUPT5H	0.91176	0.91167	462	0	-0.19087	SUPT5H	0.90295	0.90281	454	0	-0.071173	SUPT5H	0.86237	0.86312	440	0	0.063957
C3orf17	0.99069	0.99071	505	0	-0.33789	C3orf17	0.91368	0.91356	463	0	-0.42431	C3orf17	0.55715	0.58558	287	1	-0.49668	C3orf17	0.55487	0.61556	313	1	-0.34216
TRIM37	0.92876	0.92832	476	0	-0.14304	TRIM37	0.91406	0.91398	464	0	-0.14543	TRIM37	0.78841	0.78946	394	0	-0.34511	TRIM37	0.7447	0.7501	375	1	-0.19718
BRCA2	0.72201	0.72335	368	0	-0.16405	BRCA2	0.91745	0.91747	465	0	-0.50432	BRCA2	0.89875	0.89876	452	0	-1.9292	BRCA2	0.88078	0.8819	447	0	-2.7154
C6orf10	0.91368	0.91356	463	0	-0.22423	C6orf10	0.91929	0.91907	466	0	-0.38238	C6orf10	0.64791	0.65517	332	1	-0.30638	C6orf10	0.20775	0.3306	165	1	-0.71359
CTNNB1	0.9133	0.91318	462	0	-0.20298	CTNNB1	0.91965	0.91947	467	0	-0.125	CTNNB1	0.86392	0.86467	436	0	-1.1337	CTNNB1	0.89575	0.89603	454	0	-1.1179
PPHLN1	0.92707	0.92673	474	0	-0.15032	PPHLN1	0.92534	0.92505	468	0	-0.33972	PPHLN1	0.87105	0.87193	439	0	-0.51204	PPHLN1	0.91368	0.91356	460	0	-1.0844
CDKN1A	0.92741	0.92705	475	0	-0.23275	CDKN1A	0.92604	0.92574	469	0	-0.50737	CDKN1A	0.70674	0.70869	353	1	-0.87152	CDKN1A	0.69091	0.70722	351	1	-1.048
EPSTI1	0.87935	0.88035	446	0	-0.21221	EPSTI1	0.92707	0.92673	470	0	-0.72568	EPSTI1	0.94314	0.94261	474	0	-1.0222	EPSTI1	0.9498	0.94951	480	0	-1.3179
XPO1	0.8979	0.89798	455	0	-0.24509	XPO1	0.92741	0.92705	471	0	-0.8094	XPO1	0.92741	0.92705	463	0	-1.4165	XPO1	0.92074	0.92045	465	0	-2.3777
C4BPA	0.86184	0.8626	439	0	-0.094665	C4BPA	0.92876	0.92832	472	0	-0.43466	C4BPA	0.81309	0.81355	409	0	-0.51906	C4BPA	0.66329	0.68576	342	1	-0.33121
CBX3	0.70152	0.70242	360	0	-0.17612	CBX3	0.93174	0.93108	473	0	-0.27299	CBX3	0.94927	0.94902	480	0	-0.97339	CBX3	0.88866	0.88939	452	0	-0.96294
SP100	0.94285	0.94233	484	0	-0.35877	SP100	0.93207	0.93149	474	0	-0.99625	SP100	0.94486	0.94449	477	0	-0.60373	SP100	0.88546	0.88656	451	0	0.091178
PRAMEF2	0.94457	0.94421	486	0	-0.20164	PRAMEF2	0.93401	0.93343	475	0	-0.26242	PRAMEF2	0.84158	0.84282	423	0	-0.093465	PRAMEF2	0.59576	0.64052	318	1	0.45993
DDX58	0.58931	0.58793	303	0	-0.076376	DDX58	0.93622	0.93566	476	0	-0.66535	DDX58	0.98447	0.98445	501	0	-1.8191	DDX58	0.96499	0.96455	485	0	-1.839
SP1	0.89357	0.89397	453	0	-0.10343	SP1	0.93715	0.9366	477	0	-0.65467	SP1	0.94792	0.94757	478	0	-1.8258	SP1	0.96764	0.96713	488	0	-1.9402
DGCR8	0.93899	0.93847	481	0	-0.14926	DGCR8	0.94049	0.94009	478	0	-0.38012	DGCR8	0.83811	0.83944	420	0	-0.15907	DGCR8	0.81816	0.81849	418	0	0.42137
HSPA6	0.9542	0.95386	490	0	-0.064354	HSPA6	0.94168	0.9412	479	0	-0.37566	HSPA6	0.9694	0.96873	489	0	-0.87662	HSPA6	0.7319	0.73953	370	1	-0.71515
HSP90AB1	0.91819	0.91825	466	0	-0.39209	HSP90AB1	0.94542	0.94501	480	0	-1.1812	HSP90AB1	0.97411	0.97388	492	0	-3.2844	HSP90AB1	0.98322	0.98315	497	0	-3.3599
RNF10	0.82924	0.83022	420	0	-0.29717	RNF10	0.9457	0.9453	481	0	-0.41234	RNF10	0.93929	0.93874	470	0	-0.37671	RNF10	0.90212	0.90196	457	0	0.045356
MLKL	0.93043	0.9298	477	0	-0.12498	MLKL	0.95112	0.95088	482	0	-0.31799	MLKL	0.81753	0.81791	412	0	-0.033448	MLKL	0.65853	0.68244	340	1	0.23297
GBP5	0.97016	0.96962	497	0	-0.26692	GBP5	0.9519	0.95155	483	0	-0.52569	GBP5	0.94109	0.9406	473	0	-1.6817	GBP5	0.96457	0.96424	484	0	-1.9203
NELFB	0.99759	0.99753	508	0	-0.30863	NELFB	0.9542	0.95386	484	0	-0.5825	NELFB	0.76464	0.76573	383	0	-0.52419	NELFB	0.668	0.68909	343	1	-0.24424
ANKRD20A3	0.77781	0.77878	392	0	-0.30997	ANKRD20A3	0.95714	0.95696	485	0	-0.76225	ANKRD20A3	0.95856	0.9584	482	0	-1.3038	ANKRD20A3	0.94764	0.94727	478	0	-1.7695
CD63	0.90621	0.90609	457	0	-0.1847	CD63	0.96086	0.96065	486	0	-0.73852	CD63	0.78209	0.78322	390	0	-1.5242	CD63	0.73271	0.7402	371	1	-1.2827
CYLD	0.875	0.87608	445	0	-0.25824	CYLD	0.96329	0.96295	487	0	-1.192	CYLD	0.99553	0.99532	504	0	-2.0561	CYLD	0.99548	0.99527	504	0	-2.3383
CD209	0.96018	0.95996	492	0	-0.41039	CD209	0.96582	0.96539	488	0	-0.79196	CD209	0.81117	0.81166	408	0	0.15175	CD209	0.86027	0.8611	439	0	0.37697
RAET1L	0.98885	0.98883	503	0	-0.42576	RAET1L	0.96764	0.96713	489	0	-1.0604	RAET1L	0.97445	0.97418	493	0	-1.3974	RAET1L	0.97236	0.97216	489	0	-1.3306
DENND4A	0.87402	0.87502	444	0	-0.20375	DENND4A	0.97035	0.96974	490	0	-0.72579	DENND4A	0.92707	0.92673	462	0	-0.79563	DENND4A	0.9152	0.91531	461	0	-0.23756
MATR3	0.91406	0.91398	464	0	-0.32932	MATR3	0.97164	0.9713	491	0	-0.54415	MATR3	0.93869	0.93815	468	0	-0.79056	MATR3	0.8803	0.88133	446	0	-0.73943
SFPQ	0.98471	0.9847	500	0	-0.27476	SFPQ	0.97595	0.9757	492	0	-0.69835	SFPQ	0.93899	0.93847	469	0	-1.1414	SFPQ	0.93528	0.93464	473	0	-1.5771
RANBP2	0.94654	0.94623	487	0	-0.37186	RANBP2	0.97847	0.97826	493	0	-1.6253	RANBP2	0.94371	0.94325	475	0	-1.8517	RANBP2	0.90782	0.90784	459	0	-0.97489
IPO7	0.87983	0.8808	447	0	-0.18541	IPO7	0.97951	0.97942	494	0	-0.72867	IPO7	0.99773	0.99768	506	0	-2.8083	IPO7	0.99651	0.99647	505	0	-2.3899
CD38	0.98422	0.98421	499	0	-0.35407	CD38	0.98009	0.97995	495	0	-0.88901	CD38	0.86341	0.86411	435	0	-1.5601	CD38	0.83636	0.83759	427	0	-0.98376
Gemin2	0.92074	0.92045	469	0	-0.27079	Gemin2	0.98122	0.98106	496	0	-0.60223	Gemin2	0.9243	0.924	461	0	-0.98823	Gemin2	0.80987	0.81035	413	0	-1.7065
NUP54	0.9635	0.96323	494	0	-0.26727	NUP54	0.98519	0.98515	497	0	-0.62492	NUP54	0.97546	0.97516	494	0	-1.6716	NUP54	0.99193	0.99193	501	0	-1.6948
XRN1	0.99312	0.99304	507	0	-0.41518	XRN1	0.98774	0.9878	498	0	-0.65711	XRN1	0.98038	0.98016	497	0	-1.2182	XRN1	0.9823	0.98205	496	0	-1.246
NPIP	0.8918	0.89235	452	0	-0.32611	NPIP	0.98835	0.98844	499	0	-1.1587	NPIP	0.885	0.88608	443	0	-3.3703	NPIP	0.84946	0.85025	432	0	-3.7147
EXO1	0.99224	0.9923	506	0	-0.48735	EXO1	0.99177	0.99181	500	0	-0.91688	EXO1	0.97146	0.97111	490	0	-1.396	EXO1	0.95086	0.95066	481	0	-1.6605
SUMO2	0.95086	0.95066	488	0	-0.35982	SUMO2	0.99209	0.99214	501	0	-0.92861	SUMO2	0.93304	0.93255	466	0	-0.83221	SUMO2	0.802	0.80275	406	0	-0.3919
DNAJB1	0.90782	0.90784	459	0	-0.27945	DNAJB1	0.9934	0.99332	502	0	-0.88166	DNAJB1	0.99642	0.99634	505	0	-2.3289	DNAJB1	0.999	0.99897	506	0	-3.1069
HERC5	0.96644	0.96609	496	0	-0.39551	HERC5	0.99361	0.99349	503	0	-1.3998	HERC5	0.99932	0.99939	507	0	-4.0955	HERC5	0.99929	0.99936	507	0	-4.4168
ZNF257	0.92395	0.92361	471	0	-0.4039	ZNF257	0.99381	0.99364	504	0	-0.99064	ZNF257	0.92876	0.92832	464	0	-2.2622	ZNF257	0.94819	0.94783	479	0	-2.55
NFAT5	0.98588	0.98585	501	0	-0.3761	NFAT5	0.99475	0.99461	505	0	-1.0259	NFAT5	0.99955	0.99956	508	0	-3.5472	NFAT5	0.99934	0.9994	508	0	-3.5357
C9orf43	0.93272	0.93221	479	0	-0.35622	C9orf43	0.99504	0.99492	506	0	-1.2348	C9orf43	0.9934	0.99332	502	0	-2.1571	C9orf43	0.97723	0.97697	494	0	-2.49
BCL11A	0.99016	0.99023	504	0	-0.42813	BCL11A	0.99796	0.99786	507	0	-1.1036	BCL11A	0.97862	0.97844	496	0	-2.0384	BCL11A	0.96393	0.96368	483	0	-2.5499
cdk7	0.93989	0.93939	482	0	-0.43976	cdk7	0.99905	0.99904	508	0	-1.3606	cdk7	0.99998	1	509	0	-4.9561	cdk7	0.99997	0.99998	509	0	-4.9158
PRMT6	0.99867	0.99858	509	0	-0.51182	PRMT6	0.99928	0.99934	509	0	-1.3309	PRMT6	0.98177	0.98149	499	0	-2.5239	PRMT6	0.94514	0.94476	477	0	-1.7251
